# Supplementary material for: Development and Validation of Broad-Range Qualitative and Clade-Specific Quantitative Molecular Probes for Assessing Mercury Methylation in the Environment
Source: Appl Environ Microbiol. 2016 Sep 16;82(19):6068–78. doi: 10.1128/AEM.01271-16 (PMC5038027; doi:10.1128/AEM.01271-16)
Supplement: Supplemental material [file AEM.01271-16_zam999117415sd2.xlsx]

## Sheet: S1. Strain and broad-range PCR
	Table S1. Strain information and expected broad-range PCR product size.															PCR amplification
								Nanodrop-1000*			Quibit*	mass per chromosome copy		mass per 1x10^8 chromosomes		ORNL Primer Set (bp)	Schaeferc Primer Set (bp)	Liud Primer Set (bp)	Baee Primer Set (bp)
		template	Culture source	hgcAB genome sequencea	Hg-methylation capacityb	Growth medium	Genome size (bp)	Concentration (ng/µl)	A260/A280	A260/A230	Concentration (ng/µl)	(g)	(ng)	(ng)		hgcAB	hgcA-ONLY	hgcA-ONLY	hgcAB
	Deltaproteobacteria	Desulfovibrio vulgaris Hildenborough DSM-644	DSMZ	-	-f	Parks et al. 2013	3570858	66.76	1.93	1.9	33.6	3.91359e-15	3.91359e-06	391.359		N.A.	N.A.	N.A.	N.A.
		Anaeromyxobacter dehalogenans 2CP-1 DSM-21875	Gift from Robert Sanford	-	-g	Gilmour et al. 2013	5029329	85.31	1.92	1.7	143	5.51205e-15	5.51205e-06	551.205		N.A.	N.A.	N.A.	N.A.
		Geobacter sulfurreducens PCA DSM-12127	DSMZ	+	+h	Parks et al. 2013	3814139	211.04	1.52	1.81	36	4.18023e-15	4.18023e-06	418.023		923	643	671	929
		Desulfovibrio desulfuricans ND132	C.C. Gilmour	+	+h	Parks et al. 2013	3858580	559.16	1.96	1.84	358	4.22893e-15	4.22893e-06	422.893		931	652	680	937
		Desulfococcus multivorans 1be1 DSM-2059	DSMZ	+	+i	Hai et al. 2004	4403007	49.67	1.96	0.28	56.4	4.82561e-15	4.82561e-06	482.561		1010	655	683	1016
		Desulfovibrio africanus Walvis Bay	DSMZ	+%	+j	Graham et al. 2012	4200534	532.15	1.95	2.17	188	4.60371e-15	4.60371e-06	460.371		2365	655	683	2371
		Desulfovibrio alkalitolerans RT2 DSM-16529	DSMZ	+	+k	Graham et al. 2012	3202328	27.96	1.9	0.93	67.2	3.50969e-15	3.50969e-06	350.969		943	658	686	949
		Desulfomicrobium baculatum X DSM-4028	DSMZ	+	+g	Gilmour et al. 2013	3942657	57.42	1.86	1.34	20.2	4.32108e-15	4.32108e-06	432.108		912	643	671	918
		Geobacter bemidjiensis Bem DSM-16622	DSMZ	+	+g	Gilmour et al. 2013	4615150	15.83	1.68	1.4	6.72	5.05812e-15	5.05812e-06	505.812		915	637	665	921
		Syntrophus aciditrophicus SB DSM-26646	DSMZ	+	+g	Gilmour et al. 2013	3179300	138.64	1.73	0.89	93	3.48445e-15	3.48445e-06	348.445		979	670	698	985
		Geobacter daltonii FRC-32 DSM-22248	Gift from Joel Kostka	+	+g	Gilmour et al. 2013	4304501	83.59	1.85	2.03	71.4	4.71765e-15	4.71765e-06	471.765		922	637	665	928
		Desulfovibrio inopinatus HHQ 20 DSM-10711	DSMZ	+*	+l	see supplemental text	5759638	376.94	1.88	2.26	294	6.31246e-15	6.31246e-06	631.246		N.A.	646	674	N.A.
		Desulfonatronospira thiodismutans ASO3-1 DSM-19093	DSMZ	+	+g	Gilmour et al. 2013	4107394	11.89	2.07	1.07	7.02	4.50163e-15	4.50163e-06	450.163		931	649	677	937
	Firmicutes	Dethiobacter alkaliphilus AHT 1 DSM-19026	DSMZ	+	+g	Gilmour et al. 2013	3116746	20.44	1.84	1.15	11.7	3.4159e-15	3.4159e-06	341.59		943	661	689	949
		Pelosinus fermentans R7 DSM-17108	DSMZ	-	-l	Shebolina et al. 2007	4930153	94.69	1.75	0.84	34.6	5.40336e-15	5.40336e-06	540.336		N.A.	N.A.	N.A.	N.A.
		Desulfitobacterium dehalogenans JW/IU-DC1 DSM-9161	DSMZ	+	+g	Gilmour et al. 2013	4321753	373.79	1.88	2.07	189	4.73656e-15	4.73656e-06	473.656		923	643	671	929
		Desulfosporosinus youngiae JW/YJL-B18 DSM 17734	DSMZ	+	+g	Gilmour et al. 2013	5660678	176.27	1.88	1.84	133	6.204e-15	6.204e-06	620.4		926	649	677	932
		Desulfitobacterium metallireducens 853-15A DSM 15288	DSMZ	+	+g	Gilmour et al. 2013	3176073	34.21	1.95	1.04	26	3.48092e-15	3.48092e-06	348.092		920	643	671	926
		Syntrophobotulus glycolicus FlGlyR DSM-8271	DSMZ	+	+g	Friedrich et al. 1996	3406739	25.5	1.99	1.09	24.2	3.73372e-15	3.73372e-06	373.372		914	637	665	920
		Acetonema longum APO-1 DSM-6540	DSMZ	+	+l	Gilmour et al. 2013	4323011	630.84	1.99	2.3	188	4.73794e-15	4.73794e-06	473.794		943	655	683	949
		Ethanoligenens harbinense YUAN-3 DSM-18485	DSMZ	+	+g	see supplemental text	3008576	158.45	1.93	1.35	135	3.29734e-15	3.29734e-06	329.734		931	637	665	937
		Desulfosporosinus acidiphilus SJ4 DSM-22704	DSMZ	+	+g	Gilmour et al. 2013	4926837	46.09	1.83	1.19	28.8	5.39972e-15	5.39972e-06	539.972		919	636	671	925
	Archaea	Methanomethylovorans hollandica DSM-15978	DSMZ	+	+g	Gilmour et al. 2013	2428904	106.22	1.88	1.41	142	2.66203e-15	2.66203e-06	266.203		895	625	653	901
		Methanolobus tindarius DSM-2278	DSMZ	+	+g	Gilmour et al. 2013	3151883	279.6	1.86	1.33	134	3.45441e-15	3.45441e-06	345.441		883	625	653	889
		Methanoculleus bourgensis MS2 DSM-3045	ATCC 43281	-	-g	Gilmour et al. 2013	2789774	39.5	2.03	1.03	52.8	3.05754e-15	3.05754e-06	305.754		N.A.	N.A.	N.A.	N.A.
		Methanobrevibacter smithii PS DSM-861	ATCC 35061	-	-g	Gilmour et al. 2013	1853160	16.99	2.23	1.26	9.5	2.03103e-15	2.03103e-06	203.103		N.A.	N.A.	N.A.	N.A.
		Pyrococcus furiosus Vc 1 DSM-3638	DSMZ	+#	-m	Podar et al. 2015	1908256	82.98	1.95	1.25	46	2.09141e-15	2.09141e-06	209.141		818	580	599	824
		Methanospirillum hungatei JF-1 DSM-864	Gift from Hinsby Cadillo-Quiroz	+	+n	see supplemental text	3544738	9.29	2.3	1.69	13.1	3.88497e-15	3.88497e-06	388.497		895	625	653	901
		Methanofollis liminatans DSM-4140	DSMZ	+	+l	see supplemental text	2475100	1240.97	1.91	1.47	248	2.71266e-15	2.71266e-06	271.266		884	613	641	890
		Methanocorpusculum bavaricum SZSXXZ DSM-4179	DSMZ	+	+l	see supplemental text	1702624	55.05	1.92	1.68	42.2	1.86604e-15	1.86604e-06	186.604		895	625	653	901
		Methanomassiliicoccus luminyensis B10 DSM-25720	DSMZ	+	+l	Podar et al. 2015	2620233	56.27	1.95	1.27	47.4	2.87173e-15	2.87173e-06	287.173		1014	625	653	1020
		$Methanosphaerula palustris E1-9c	Gift from Hinsby Cadillo-Quiroz	+	+l	see supplemental text	2922917	**	**	**	**	3.20346e-15	3.20346e-06	320.346		889	576	863	854
		$Methanocella paludicola SANAE	Gift from Sanae Sakai	+	+l	see supplemental text	2957635	**	**	**	**	3.24151e-15	3.24151e-06	324.151		893	576	867	858
	*Nanodrop-1000 used to determine ratios, while Qubit used to determine concentration.										average MW for dsDNA	660
	N.A. Not applicable, strain is not annotated to contain hgcA or hgcB.										mole	6.022e+23			Low	818	576	599	824
	$Cultures tested qualitatively with the hgcAB primers designed in this study only. Cell pellets were swirled into master mix instead of DNA.														High	2365	670	867	2371
	Strains printed with Red text are microorganisms that do not contain hgcAB.														Average	974.667	634.857	681.429	977.63
	a. Presence (+) or absence (-) of hgcAB from the sequenced genome.														Median	922	640	671	928
	b. Strain has been assayed for Hg-methylation and is capable (+) or not capable (-) of methylating mercury.
	c. (34)
	d.(25)
	e.(3)
	f. (12)
	g.(13)
	h.(29)
	i. (22)
	j. (28)
	k.(14)
	l. Gilmour, et al., (unpublished)
	m. (31)
	n. (40)
	%hgcAB from Dv. africanus Walvis Bay are separated by one gene. Expected product size for full length is 2365 bp for ORNL and 2371 for Bae primer sets.
	*hgcA and hgcB from Dv. inopinatus are annotated to be located in separate locations within the genome and cannot be amplified together with our protocol.
	#hgcA and hgcB are annotated as a fusion. Based on the primers designed there should be a product for the respective size for all protocols.

## Sheet: S2. Complete List of Oligo
	Table S2. Complete list of oligonucleotides (primers) tested.
	Broad-range hgcAB Qualitative Primers:
	Forward	Sequence (5'-3')	Mean Tm	Start	End	Length	Degeneracy	Step		Reverse	Sequence (5'-3')	Mean Tm	Start	End	Length	Degeneracy	Step
				Position	Position								Position	Position
	ORNL-HgcAB-uni-F	AAYGTCTGGTGYGCNGCVGG	63.7	280	299	20	48	Selected		MethanohgBR	CABGCNCCRCAYTCCATRCA	61.7	1709	1690	20	96	Selected
	China-HgcA-F	GGNRTYAAYRTCTGGTGYGC	57.6	274	293	20	128	Previously Published		China-HgcA-R	CAGGCRCCRCATTCVATGCA	55.4	1049	1030	20	12	Previously Published
	Florida-HgcA-F	GGNRTYAAYRTNTGGTGYGC	55.5	274	293	20	512	Previously Published		Florida-HgcB-R	CADGCNCCRCAYTCVATRCA	58.2	1709	1690	20	288	Previously Published
	Schaefer-HgcA-F	CGGCATCAAYGTCTGGTGYGC	61.6	273	293	21	4	Previously Published		Schaefer-HgcA-R	GGTGTAGGGGGTGCAGCCSGT	66.7	1020	1000	21	2	Previously Published
	hgcAF2-Delta	GCCAACTACAAGMTGASCTWC	57.4	184	204	21	8	PCR Optimization		hgcBR1-Delta	GCGCAGGCSCCGCACTCCATGCAG	73.7	1709	1689	21	2	PCR Optimization
	Fcap1-Firmicute	AAYGTHTGGTGYGCMGC	59.6	280	296	17	24	PCR Optimization		FirmhgcBR1	CGCATYTCCTTYTYBACNCC	60.5	1709	1690	20	96	PCR Optimization
	UhgcA_JS	AAYTACAARATGASCTTYGAC	55.7	184	205	21	16	PCR Optimization		MethanohgBR_DE	CAGGCNCCGCAYTCSATRCA	59.8	1709	1690	20	32	PCR Optimization
	FhgcAUniversal_JS	AAYTAYAARMTGASCTTYGA	53.2	184	204	20	64	PCR Optimization		RCAPUniversal_JS	TTBCCBGCNGCRCACCAKA	64.1	263	282	19	144	PCR Optimization
	archF1	GCNAAYTAYAARMTTTC	41.1	184	200	17	64	Temperature Gradient on Select Isolates		FerR1	GCNCCRCAYTCCATACA	53.7	1706	1690	17	16	Temperature Gradient on Select Isolates
	archF2	GCNAAYTAYAARMTGAC	43.5	184	200	17	64	Temperature Gradient on Select Isolates		FerR2	GCNCCRCAYTCCATGCA	61.3	1706	1690	17	16	Temperature Gradient on Select Isolates
	archF3	GCNAAYTAYAARMTCAC	43.5	184	200	17	64	Temperature Gradient on Select Isolates		FerR3	GCNCCRCAYTCAATACA	51.2	1706	1690	17	16	Temperature Gradient on Select Isolates
	archF4	GCNAAYTAYAARMTGAG	43.1	184	200	17	64	Temperature Gradient on Select Isolates		FerR4	GCNCCRCAYTCAATGCA	55.2	1706	1690	17	16	Temperature Gradient on Select Isolates
	archF5	GCNAAYTAYAARMTCAG	43.1	184	200	17	64	Temperature Gradient on Select Isolates		FerR5	GCNCCRCAYTCGATACA	53.6	1706	1690	17	16	Temperature Gradient on Select Isolates
	CapF	AAYGTCTGGTGYGCNGCSGG	64.5	280	299	20	32	Temperature Gradient on Select Isolates		FerR6	GCNCCRCAYTCGATGCA	57.6	1706	1690	17	16	Temperature Gradient on Select Isolates
	Fcap3	AATGTHTGGTGYGCCGC	59.7	280	296	17	6	Temperature Gradient on Select Isolates		FirmhgcBR2	CAGGCRCCRCAYTCVATRCA	59.9	1709	1690	20	48	Temperature Gradient on Select Isolates
	HgcA_Delta1	AAYGTCTGGTGYGCNGC	57.7	280	296	17	16	Temperature Gradient on Select Isolates		HgcB_Delta1	GCCCCGCAYTCSATRCA	64.7	1706	1690	17	8	Temperature Gradient on Select Isolates
	HgcA_Delta2	AAYGTRTGGTGYGCNGC	56.5	280	296	17	32	Temperature Gradient on Select Isolates		HgcB_Delta2	GCDCCGCAYTCSATRCA	56.9	1706	1690	17	24	Temperature Gradient on Select Isolates
	HgcA_Delta3	AAYGTCTGGTGYGCNGG	57.1	280	296	17	16	Temperature Gradient on Select Isolates		hgcBR1	GCGCAGGCSCCGCACTCCATGCAG	71.1	1712	1689	24	2	Temperature Gradient on Select Isolates
	hgcAF1	GCCAACTAYAAGMTGASCTWYGA	55.7	184	206	23	32	Temperature Gradient on Select Isolates		hgUNIRi	GCGCAGGCICCGCACTCCATGCAG	70.9	1712	1689	24	4	Temperature Gradient on Select Isolates
	hgcAF2	GCCAACTACAAGMTGASCTWCGA	57.9	184	206	23	8	Temperature Gradient on Select Isolates		MethanohgBR2	CAKGCMCCRCACTCCATRCA	60.3	1709	1690	20	16	Temperature Gradient on Select Isolates
	hgcAF3	GCCAACTATAAGMTGASCTWTGA	53.5	184	206	23	8	Temperature Gradient on Select Isolates
	hgUNIFi	GCCAACTAIAAGITGAGCTICGA	60.6	184	206	23	64	Temperature Gradient on Select Isolates
	hgcA Deltaproteobacteria qPCR Primers:
	Forward	Sequence (5'-3')	Mean Tm	Start	End	Length	Degeneracy	Step		Reverse	Sequence (5'-3')	Mean Tm	Start	End	Length	Degeneracy	Step
				Position	Position								Position	Position
	ORNL-Delta-HgcA-F	GCCAACTACAAGMTGASCTWC	54.6	184	204	21	8	Selected		ORNL-Delta-HgcA-R	CCSGCNGCRCACCAGACRTT	64.5	299	280	20	32	Selected
	DE_delltaF	CAAYTACAARMTGASYTWYGA	49.3	186	206	21	128	Temperature Gradient on Select Isolates		CapR-gc	CCSGCSGCRCACCAGACRTT	65.8	299	280	20	16	qPCR optimization
	hgcAF1	GCCAACTAYAAGMTGASCTWYGA	55.7	184	206	23	32	Temperature Gradient on Select Isolates		ORNL-D-ND132-R	CCCGCCGCGCACCAGACGTT	68.3	287	268	20	1	Selected
	hgcAF2	GCCAACTACAAGMTGASCTWCGA	57.9	184	206	23	8	Temperature Gradient on Select Isolates		DE_deltaR	CCSGCNGCRCACCAKTYRTT	62.4	299	280	20	128	Temperature Gradient on Select Isolates
	hgcAF3	GCCAACTATAAGMTGASCTWTGA	53.5	184	206	23	8	Temperature Gradient on Select Isolates
	hgUNIFi	GCCAACTAIAAGITGAGCTICGA	60.6	184	206	23	64	Temperature Gradient on Select Isolates
	HgcAF2-gc	GCCAAYTAYAARCTGASYTTY	51.4	184	204	21	64	qPCR optimization
	HgcAF2-ak	GCCAACTAYAATMTGASYTWY	49.3	184	204	21	64	qPCR optimization
	ORNL-D-ND132-F	GCCAACTACAAGCTGACCTTC	56	181	201	21	1	Selected
	hgcA Firmicutes qPCR Primers:
	Forward	Sequence (5'-3')	Mean Tm	Start	End	Length	Degeneracy	Step		Reverse	Sequence (5'-3')	Mean Tm	Start	End	Length	Degeneracy	Step
				Position	Position								Position	Position
	ORNL-SRB-Firm-HgcA-F	TGGDCCGGTDARAGCWAARGATA	57	462	484	23	72	Selected		ORNL-SRB-Firm-HgcA-R	AAAAGAGHAYBCCAAAAATCA	50.6	637	614	21	18	Selected
	FA-degnF2	TITATGGICCSGTIMRRGC	60.8	458	475	18	1024	qPCR Optimization		FdegnR	TTDCCBGCNGCRCACCA	51.5	638	614	25	72	qPCR Optimization
	DE_Firmicute_F1	AAYTAYAARMTGASYTTYGA	46.7	187	206	20	128	qPCR Optimization		DE_Firmicute_R	AAAAAGAGHAYBCCDAAAAYCA	61	637	614	21	108	qPCR Optimization
	DE_Firmicute_F2	AAYTAYAARMTGASCTTYGA	49	187	206	20	64	qPCR Optimization		FdegnR2	AAAAGAGHAYBCCAAAAATCA	51.1	638	614	22	18	qPCR Optimization
	FA-degnF	TATGGNCCGGTNARRGC	54.4	460	475	16	64	qPCR Optimization		Rfirmqpcr_JS	CCBGCNGCRDACCADACATT	63.1	268	288	20	216	qPCR Optimization
	FendF	GGAATGAARGCBACDSMHGAA	56.1	505	529	22	216	qPCR Optimization		RevFirmCAP_JS	CCBGCNGCRCACCADAC	64.4	271	288	17	72	qPCR Optimization
	Firmqpcr_JS	GCYAATTAYAAAHTGASCTTYGA	57.1	181	204	23	48	qPCR Optimization		LFirmR_JS	CCKGARAARGAVGTRTAGGT	59.7	966	986	20	48	qPCR Optimization
	Firmqpcr2_JS	TGGAARGYVCGHTGGGGWAT	62.4	184	204	20	72	qPCR Optimization		MFirmR1_JS	GCTCTNACBCGNCCATA	58.8	1698	1715	17	48	qPCR Optimization
	FirmCAP3_JS	TGGTGYGCNGCCMGGAAARGG	68.4	274	295	21	32	qPCR Optimization		RhgcBFirm_JS	CAGGCRCCRCATTCSATRCA	63.5	1710	1730	20	16	qPCR Optimization
	MFirm1_JS	TATGGNCGVGTNAGAGC	58.8	442	459	17	48	qPCR Optimization		Dacid408R	GGACCGACGACACCCGG	66.2	419	403	17	1	Temperature Gradient on Select Isolates
	hgcBFirm_JS	ARGTHTGYCCSCATMAKGT	58.7	1609	1628	19	96	qPCR Optimization		Dyng408R	GGAGCACTTATGCCCGGAGC	66.9	422	403	20	1	Temperature Gradient on Select Isolates
	FA-modF	TATGGDCCGGTDARAGC	51.9	460	475	16	18	Temperature Gradient on Select Isolates		FA408R1	GCACTTACNCCVGGDGC	64	422	406	17	36	Temperature Gradient on Select Isolates
	Fcap1	AAYGTHTGGTGYGCMGC	62.6	280	296	17	24	Temperature Gradient on Select Isolates		FA408R2	GGNGCACTTACNCCVGGDGC	69.1	422	403	20	144	Temperature Gradient on Select Isolates
	Fcap2	AATGTHTGGTGYGCMGC	61.4	280	296	17	12	Temperature Gradient on Select Isolates		FA459R1	GCTCTNACCGGHCCATA	60.3	476	460	1	12	Temperature Gradient on Select Isolates
	Fcap3	AATGTHTGGTGYGCCGC	62.7	280	296	17	6	Temperature Gradient on Select Isolates		FA459R2	GCTYTNACCGGHCCATA	59.6	476	460	17	24	Temperature Gradient on Select Isolates
	SynG337F	GTYTGGTGYGCVGCMGG	60.7	283	299	17	24	Temperature Gradient on Select Isolates		FA459R3	GCYCTNACCGGHCCATA	61.7	476	460	17	24	Temperature Gradient on Select Isolates
										FA459R4	GCYYTNACCGGHCCATA	60.8	476	460	17	48	Temperature Gradient on Select Isolates
										FA549R4	GCYYTNACCGGHCCATA	53.8	476	460	17	48	Temperature Gradient on Select Isolates
										FcapR1	AGAACTCCAAAAATCA	41.3	629	614	16	1	Temperature Gradient on Select Isolates
										FcapR2	AAAAAGAGAACTCCAAAAATCA	48.6	638	614	25	1	Temperature Gradient on Select Isolates
										FdegnR3	AAAAAGAGIAYICCDAAMAIC	53.7	638	615	21	768	Temperature Gradient on Select Isolates
										SynG353R	CCKGCBGCRCACCARAC	60.7	299	283	17	24	Temperature Gradient on Select Isolates
										SynG459R4	GCCYTNACCGGHCCGTA	64.6	476	460	17	24	Temperature Gradient on Select Isolates
	hgcA methanogenic Archaea qPCR Primers
	Forward	Sequence (5'-3')	Mean Tm	Start	End	Length	Degeneracy	Step		Reverse	Sequence (5'-3')	Mean Tm	Start	End	Length	Degeneracy	Step
				Position	Position								Position	Position
	ORNL-Archaea-HgcA-F	AAYTAYWCNCTSAGYTTYGAYGC	55.3	187	209	23	256	Selected		ORNL-Archaea-HgcA-R	TCDGTCCCRAABGTSCCYTT	59.7	320	301	20	72	Selected
	M257F2	AACTAYACRCTBAGCTTCGATGC	64.5	187	209	23	12	Temperature Gradient on Select Isolates		McapR4	CCBGCNGCRCACCAGAC	67.4	299	283	17	24	qPCR Optimization
	M196F1	GTAVARCCCGGCCTKTAC	61.6	121	137	17	12	Temperature Gradient on Select Isolates		McapR5_DE	TCNGTSCCRAABGTSCCYTT	60.9	320	301	20	192	qPCR Optimization
	M196F2	GTAVARCCCGGTCTKTAC	58.8	121	137	17	12	Temperature Gradient on Select Isolates		ArchgcBR1	CCGCACTCCATRCAGGC	58	296	280	17	2	Temperature Gradient on Select Isolates
	M257F1	AACTAYACRCTBAGCTTTGATGC	63.1	187	209	23	12	Temperature Gradient on Select Isolates		ArchgcBR2	CCGCAYTCCATRCAGGC	56.8	296	280	17	4	Temperature Gradient on Select Isolates
	McapF1	AATGTRTGGTGYGCNGCVGG	68.4	280	299	20	48	Temperature Gradient on Select Isolates		M629R	GGHGTVAGSACSAGCCGGTC	69	579	556	24	36	Temperature Gradient on Select Isolates
	McapF2	AATGTRTGGTGYGCNGC	62.4	280	299	20	16	Temperature Gradient on Select Isolates		McapR1	CCBGCNGCRCACCAYACATT	68.4	299	280	20	48	Temperature Gradient on Select Isolates
	McapF3	AAYGTCTGGTGYGCNGCVGG	70.2	280	299	20	48	Temperature Gradient on Select Isolates		McapR2	GCNGCRCACCAYACATT	62.4	296	280	17	16	Temperature Gradient on Select Isolates
	McapF4	GTCTGGTGYGCNGCVGG	67.4	283	299	17	24	Temperature Gradient on Select Isolates		McapR3	CCBGCNGCRCACCAGACRTT	70.2	299	280	20	48	Temperature Gradient on Select Isolates
	McapFB	GGVAARGGSACNTTYGGGAC	65.9	297	317	21	96	Temperature Gradient on Select Isolates		MethanohgBR	CAGGCNCCGCAKTCSATRCA	61.7	1709	1690	20	32	Temperature Gradient on Select Isolates
	MCella257F	AACTAYACCTTAAGCTTCGACGC	64	187	209	23	2	Temperature Gradient on Select Isolates		ORNL_qPCR_Marchaea-R	TCTGTCCCGAATGTGCCTTT	56.8	320	301	20	13	No better than ORNL-Archaea-HgcA-R
	MethanohgBF	TAYVBWGAVAAYWCNCT	45.1	1507	1529	17	1728	Temperature Gradient on Select Isolates			TCGGTGCCAAATGTTCCTTT	55.2
	MstartF	AACTAYACVMTBAGCTTYGAYGC	55.9	187	209	23	144	Temperature Gradient on Select Isolates			TGGTTGGTGAAATGGCCCCC	60.8
	MstartF2	AACTAYACNNTNAGCTTYGAYRC	53.8	187	209	23	1024	Temperature Gradient on Select Isolates			TCAGTACCAAAGGTCCCTTT	53.4
	ORNL_qPCR_Marchaea-F	AACTACACGCTTAGCTTTGATGC	55.8	187	209	23	13	No better than ORNL-Archaea-HgcA-F			TCGGTCCCGAACGTCCCCTT	63.3
		AATTACACACTCAGTTTTGATGC	51.9								TCCGTTCCAAACGTTCCCTT	56.9
		AACTACTGCGTGACGGTAGAGCG	60.7								TCGGTGCCGAAGGTCCCCTT	63.7
		AATTACACTATCAGCTTTGATAC	48.5								TCGGTGCCGAACGTGCCCTT	64.7
		AACTATACCCTGAGTTTTGACGC	54.9								TCTGTCCCGAAGGTGCCTTT	58.9
		AACTATTCTCTCAGTTTTGATGC	51								TCTGTCCCAAATGTGCCCTT	56.9
		AATTATTCGCTGAGCTTCGACGC	57.9								CCGGTCCCAAAAGTCCCTTT	57.7
		AACTATACGCTGAGCTTCGACGC	59.1								TCCGTCCCGAACGTCCCTTT	61.1
		AACTATACCTTAAGCTTCGACGC	54.7								TCAGTCCCGAATGTCCCCTT	58.2
		AATTACACACTGAGCTTTGATGC	53.9
		AACTATACGCTCAGCTTCGATGC	57.1
		AACTACACGCTCAGCTTCGATGC	59.6
		AACTATACACTCACCTTCGATGC	54.5

## Sheet: S3. PCR and qPCR results
Table S3: Primer alignment and results for broad-range hgcAB PCR and clade-specific hgcA qPCR.
PCR of hgcAB
			Broad-range (ORNL-HgcAB-uni-F/R)
					Forward			Reverse
	template	hgcAB within genome	$ORNL, tested	$SERC, tested	5'- AAY GTC TGG TGY GCN GCV GG -3'	Tm	Mismatches	5'- CAB GCN CCR CAY TCC ATR CA -3'	Tm	Mismatches	Total Mismatches	Expected amplicon size
Deltaproteobacteria	Desulfovibrio vulgaris Hildenborough DSM-644	-	YES	ND	-	N.A.	N.A.	-	N.A.	N.A.	N.A.	N.A.
	Anaeromyxobacter dehalogenans 2CP-1 DSM-21875	-	NO	NO	-	N.A.	N.A.	-	N.A.	N.A.	N.A.	N.A.
	Geobacter sulfurreducens PCA DSM-12127	+	YES	YES	5'- AAT GTC TGG TGC GCC GCC GG -3'	66	0	5'- CAG GCC CCG CAC TCC ATG CA -3'	65.6	0	0	923
	Desulfovibrio desulfuricans ND132	+	YES	YES	5'- AAC GTC TGG TGC GCG GCG GG -3'	68.3	0	5'- CAG GCC CCG CAC TCC ATG CA -3'	65.6	0	0	931
	Desulfococcus multivorans 1be1 DSM-2059	+	YES	ND	5'- AAT GTA TGG TGC GCC GCC GG -3'	63.5	1	5'- CAG GCG CCG CAC TCC ATA CA -3'	62.7	0	1	1010
	Desulfovibrio africanus Walvis Bay	+%	YES	ND	5'- AAT GTC TGG TGC GCG GCG GG -3'	66	0	5'- CAG GCC CCG CAC TCC ATG CA -3'	65.6	0	0	2365
	Desulfovibrio alkalitolerans RT2 DSM-16529	+	YES	ND	5'- AAC GTC TGG TGC GCG GCG GG -3'	68.3	0	5'- CAG GCC CCG CAC TCC ATG CA -3'	65.6	0	0	943
	Desulfomicrobium baculatum X DSM-4028	+	YES	YES	5'- AAC ATC TGG TGC GCG GGC GG -3'	66	2	5'- CAG GCC CCG CAC TCC ATG CA -3'	65.6	0	2	912
	Geobacter bemidjiensis Bem DSM-16622	+	YES	YES	5'- AAC GTC TGG TGT GCG GCG GG -3'	65.6	0	5'- CAA GCC CCG CAC TCC ATG CA -3'	63.4	1	1	915
	Syntrophus aciditrophicus SB DSM-26646	+	YES	ND	5'- AAT GTC TGG TGT GCC GCC GG -3'	63.3	0	5'- CAG GCG CCG CAT TCG ATG CA -3'	63.9	1	1	979
	Geobacter daltonii FRC-32 DSM-22248	+	YES	YES	5'- AAT GTC TGG TGC GCA GCG GG -3'	63.5	0	5'- CAG GCT CCG CAT TCC ATG CA -3'	60.8	0	0	922
	Desulfovibrio inopinatus HHQ 20 DSM-10711	+#	NO	YES	5'- AAT GTC TGG TGC GCC GCC GG -3'	66	0	5'- CAG GCT CCG CAT TCC ATG CA -3'	60.8	0	0	#
	Desulfonatronospira thiodismutans ASO3-1 DSM-19093	+	YES	YES	5'- AAT GTC TGG TGC GCC GCA GG -3'	63.5	0	5'- CAG GCC CCG CAC TCC ATG CA -3'	65.6	0	0	931
Firmicutes	Dethiobacter alkaliphilus AHT 1 DSM-19026	+	YES	YES	5'- AAT GTC TGG TGT GCG GCG GG -3'	63.3	0	5'- CAG GCT CCG CAT TCC ATA CA -3'	57.5	0	0	943
	Pelosinus fermentans R7 DSM-17108	-	NO	ND	-	N.A.	N.A.	-	N.A.	N.A.	N.A.	N.A.
	Desulfitobacterium dehalogenans JW/IU-DC1 DSM-9161	+	YES	YES	5'- AAT GTA TGG TGT GCT GCC GG -3'	58.2	1	5'- CAG GCA CCG CAT TCG ATG CA -3'	61.1	1	2	923
	Desulfosporosinus youngiae JW/YJL-B18 DSM 17734	+	YES	YES	5'- AAT GTA TGG TGT GCT GCC GG -3'	58.2	1	5'- CAG GCA CCG CAT TCC ATA CA -3'	57.9	0	1	926
	Desulfitobacterium metallireducens 853-15A DSM 15288	+	YES	YES	5'- AAT GTT TGG TGC GCA GCC GG -3'	61.9	1	5'- CAT GCG CCA CAT TCC ATA CA -3'	55.9	0	1	920
	Syntrophobotulus glycolicus FlGlyR DSM-8271	+	YES	YES	5'- AAC GTC TGG TGC GCG GCC GG -3'	68.3	0	5'- CAG GCG CCA CAT TCC ATA CA -3'	57.9	0	0	914
	Acetonema longum APO-1 DSM-6540	+	YES	ND	5'- AAC GTC TGG TGT GCA GCC GG -3'	63.1	0	5'- CAA GCT CCA CAT TCC ATA CA -3'	52.5	1	1	943
	Ethanoligenens harbinense YUAN-3 DSM-18485	+	YES	YES	5'- AAT GTC TGG TGC GCA GCC GG -3'	63.5	0	5'- CAG GCC CCG CAC TCC ATG CA -3'	65.6	0	0	931
	Desulfosporosinus acidiphilus SJ4 DSM-22704	+	YES	YES	5'- AAC GTT TGG TGT GCC GCA GG -3'	61.5	1	5'- CAT GCG CCA CAT TCG ATG CA -3'	59.1	1	2	919
Archaea	Methanomethylovorans hollandica DMS1 DSM-15978	+	YES	YES	5'- AAT GTA TGG TGT GCT GCA GG -3'	55.6	1	5'- CAT GCA CCG CAT TCC ATA CA -3'	55.9	0	1	895
	Methanolobus tindarius DSM-2278	+	YES	YES	5'- AAC GTC TGG TGT GCT GCC GG -3'	63.1	0	5'- CAT GCT CCA CAT TCC ATA CA -3'	52.6	0	0	883
	Methanoculleus bourgensis MS2 DSM-3045	-	NO	ND	-	N.A.	N.A.	-	N.A.	N.A.	N.A.	N.A.
	Methanobrevibacter smithii PS DSM-861	-	NO	NO	-	N.A.	N.A.	-	N.A.	N.A.	N.A.	N.A.
	Pyrococcus furiosus Vc 1 DSM-3638	+*	YES	NO	5'- AAC GTC TGG TGC TCG GCC GC -3'	65.5	2	5'- CAT GCC CCA CAC TGA ACG CA -3'	60.9	2	4	818
	Methanospirillum hungatei JF-1 DSM-864	+	YES	YES	5'- AAT GTC TGG TGT GCA GCA GG -3'	58.1	0	5'- CAT GCA CCA CAC TCC ATG CA -3'	58.4	0	0	895
	Methanofollis liminatans DSM-4140	+	YES	YES	5'- AAT GTC TGG TGC GCC GCG GG -3'	66	0	5'- CAC GCC CCG CAC TCC ATG CA -3'	65.8	0	0	884
	Methanocorpusculum bavaricum SZSXXZ DSM-4179	+	YES	YES	5'- AAT GTC TGG TGC GCC GCC GG -3'	66	0	5'- CAG GCT CCG CAT TCC ATG CA -3'	60.8	0	0	895
	Methanomassiliicoccus luminyensis B10 DSM-25720	+	YES	YES	5'- AAT GTA TGG TGC GCC GCG GG -3'	63.5	1	5'- CAG CCC CCG CAC TCC ATG CA -3'	65.6	1	2	1014
	Methanosphaerula palustris E1-9c	+	YES	YES	5'- AAT GTC TGG TGT GCC GCC GG -3'	63.3	0	5' -CAG GCC CCG CAC TCC ATA CA -3'	62.2	1	1	889
	Methanocella paludicola SANAE	+	YES	YES	5'- AAC GTC TGG TGT GCG GCC GG -3'	65.6	0	5' - CAG GCT CCG CAC TCC ATG CA -3'	62.8	0	0	893
$Independent tests were performed at ORNL and SERC for confirmation of hgcAB pressence. Identification (YES or NO) of hgcAB by protocol.
%Desulfovibrio africanus Walvis Bay has a gene between hgcAB increasing the size of the band from ~950 bp to 2365 bp.
#Desulfovibrio inopinatus has hgcA and hgcB annotated on two separated contigs distant from each other.
*Pyrococcus furiosus is a fusion protein.
qPCR of hgcA
			Deltaproteobacteria (ORNL-Delta-HgcA-F/R)
					Forward			Reverse				Gel Electrophoresis Results
	template	hgcA within genome	qPCR Efficiency	Ct*	5'- GCC AAC TAC AAG MTG ASC TWC -3'	Tm	Mismatches	5'- CCS GCN GCR CAC CAG ACR TT -3'	Tm	Mismatches	Total Mismatches	PCR product at expected size	Extra Bands	Detection Limit%
Deltaproteobacteria	Desulfovibrio vulgaris Hildenborough DSM-644	-	N.A.	B.D.	-	N.A.	N.A.	-	N.A.	N.A.	N.A.	NO	NO	B.D.
	Anaeromyxobacter dehalogenans 2CP-1 DSM-21875	-	N.A.	B.D.	-	N.A.	N.A.	-	N.A.	N.A.	N.A.	NO	NO	B.D.
	Geobacter sulfurreducens PCA DSM-12127	+	0.79	18.2 ± 0.1	5'- GCC AAC TAC AAG ATG AGC TAC -3'	53.1	0	5'- CCG GCG GCG CAC CAG ACA TT -3'	66	0	0	YES	NO	2.4 x 103
	Desulfovibrio desulfuricans ND132	+	0.72	17.7 ± 0.3	5'- GCC AAC TAC AAG CTG ACC TTC -3'	56	0	5'- CCC GCC GCG CAC CAG ACG TT -3'	68.3	0	0	YES	NO	9.8 x 103
	Desulfococcus multivorans 1be1 DSM-2059	+	0.62	26.5 ± 0.2	5'- GCC AAC TAC AAG CTC ACC TTC -3'	56.1	1	5'- CCG GCG GCG CAC CAT ACA TT -3'	63.5	1	2	YES, faint	NO	1.6 x 105
	Desulfovibrio africanus Walvis Bay	+	N.A. 4 low Tm F	B.D.	5'- GCC AAT TAT AAG CTG ACT TTT -3'	48.9	4	5'- CCC GCC GCG CAC CAG ACG TT -3'	68.3	0	4	NO	NO	B.D.
	Desulfovibrio alkalitolerans RT2 DSM-16529	+	0.76	19.8 ± 0.4	5'- TGC AAC TAC AAG CTG ACC TTC -3'	55.2	2	5'- CCC GCC GCG CAC CAG ACG TT -3'	68.3	0	2	YES	NO	9.8 x 103
	Desulfomicrobium baculatum X DSM-4028	+	0.82	26.6 ± 0.2	5'- GCC AAC TAC AAG CTG ACC TTC -3'	56	0	5'- CCG CCC GCG CAC CAG ATG TT -3'	66	2	2	YES	NO	6.3 x 105
	Geobacter bemidjiensis Bem DSM-16622	+	N.A. 1 low Tm F	~30	5'- GCC AAC TAC AAG ATG AGT TTC -3'	51.4	1	5'- CCC GCC GCA CAC CAG ACG TT -3'	65.6	0	1	NO	NO	6.3 x 105
	Syntrophus aciditrophicus SB DSM-26646	+	N.A. 3 low Tm F	B.D.	5'- GCC AAC TAT AAA CTG AGC TTT -3'	50.7	3	5'- CCG GCG GCA CAC CAG ACA TT -3'	63.3	0	3	NO	NO	B.D.
	Geobacter daltonii FRC-32 DSM-22248	+	0.87	16.8 ± 0.0	5'- GCC AAC TAC AAG ATG AGC TTC -3'	53.6	0	5'- CCC GCT GCG CAC CAG ACA TT -3'	63.5	0	0	YES	NO	9.8 x 103
	Desulfovibrio inopinatus HHQ 20 DSM-10711	+	N.A. 6 low Tm F	B.D.	5'- TGC AAT TAC AAG CTC ACT GTC -3'	53.3	6	5'- CCG GCG GCG CAC CAG ACA TT -3'	66	0	6	NO	NO	B.D.
	Desulfonatronospira thiodismutans ASO3-1 DSM-19093	+	N.A. 7 low Tm F	B.D.	5'- TGC AAT TAC AAA CTT ACC TTT -3'	48.2	6	5'- CCT GCG GCG CAC CAG ACA TT -3'	63.5	1	7	NO	NO	B.D.
Firmicutes	Dethiobacter alkaliphilus AHT 1 DSM-19026	+	N.A.	B.D.	5'- GCC AAT TAC AAA CTT ACC TTT -3'	49	5	5'- CCC GCC GCA CAC CAG ACA TT -3'	63.3	0	5	NO	NO	B.D.
	Pelosinus fermentans R7 DSM-17108	-	N.A.	B.D.	-	N.A.	N.A.	-	N.A.	N.A.	N.A.	NO	NO	B.D.
	Desulfitobacterium dehalogenans JW/IU-DC1 DSM-9161	+	N.A.	B.D.	5'- GCC AAT TAC AAA ATG AGT TTC -3'	48.2	3	5'- CCG GCA GCA CAC CAT ACA TT -3'	58.2	1	4	NO	NO	B.D.
	Desulfosporosinus youngiae JW/YJL-B18 DSM 17734	+	N.A.	B.D.	5'- GCA AAT TAC AAA ATG AGC TTT -3'	48	4	5'- CCG GCA GCA CAC CAT ACA TT -3'	58.2	1	5	NO	NO	B.D.
	Desulfitobacterium metallireducens 853-15A DSM 15288	+	N.A.	B.D.	5'- GCT AAT TAT AAA TTA AGC TTC -3'	42.4	6	5'- CCG GCT GCG CAC CAA ACA TT -3'	61.9	1	7	NO	NO	B.D.
	Syntrophobotulus glycolicus FlGlyR DSM-8271	+	N.A.	B.D.	5'- GCC AAT TAT AAG CTG ACA TTC -3'	49.5	3	5'- CCG GCC GCG CAC CAG ACG TT -3'	68.3	0	3	NO	NO	B.D.
	Acetonema longum APO-1 DSM-6540	+	N.A.	B.D.	5'- GCT AAC TAT AAG ATG AGT TTC -3'	45.7	3	5'- CCG GCT GCA CAC CAG ACG TT -3'	63.1	0	3	NO	NO	B.D.
	Ethanoligenens harbinense YUAN-3 DSM-18485	+	N.A.	B.D.	5'- GCC AAC TAT AAG CTG ACT TTT -3'	50.7	3	5'- CCG GCT GCG CAC CAG ACA TT -3'	63.5	0	3	NO	NO	B.D.
	Desulfosporosinus acidiphilus SJ4 DSM-22704	+	N.A.	B.D.	5'- GCA AAT TAT AAA ATG AGC TTT -3'	45.1	5	5'- CCT GCG GCA CAC CAA ACG TT -3'	61.5	2	7	NO	NO	B.D.
Archaea	Methanomethylovorans hollandica DMS1 DSM-15978	+	N.A.	B.D.	5'- GCA AAC TAC ACG CTT AGC TTT -3'	53.8	4	5'- CCT GCA GCA CAC CAT ACA TT -3'	55.6	2	6	NO	NO	B.D.
	Methanolobus tindarius DSM-2278	+	N.A.	B.D.	5'- GCA AAT TAC ACA CTC AGT TTT -3'	49.5	7	5'- CCG GCA GCA CAC CAG ACG TT -3'	63.1	0	7	NO	NO	B.D.
	Methanoculleus bourgensis MS2 DSM-3045	-	N.A.	28.0 ± 2.0	-	N.A.	N.A.	-	N.A.	N.A.	N.A.	YES, faint	NO	2.5 x 106
	Methanobrevibacter smithii PS DSM-861	-	N.A.	B.D.	-	N.A.	N.A.	-	N.A.	N.A.	N.A.	NO	NO	B.D.
	Pyrococcus furiosus Vc 1 DSM-3638	+	N.A.	B.D.	5'- GGC AAC TAC TGC GTG ACG GTA -3'	59.5	6	5'- GCG GCC GAG CAC CAG ACG TT -3'	65.5	2	8	NO	NO	B.D.
	Methanospirillum hungatei JF-1 DSM-864	+	N.A.	B.D.	5'- GCA AAT TAC ACT ATC AGC TTT -3'	48.8	6	5'- CCT GCT GCA CAC CAG ACA TT -3'	58.1	1	7	NO	NO	B.D.
	Methanofollis liminatans DSM-4140	+	N.A.	B.D.	5'- GCG AAC TAT ACC CTG AGT TTT -3'	52.4	6	5'- CCC GCG GCG CAC CAG ACA TT -3'	66	1	7	NO	NO	B.D.
	Methanocorpusculum bavaricum SZSXXZ DSM-4179	+	N.A.	B.D.	5'- GCA AAC TAT TCT CTC AGT TTT -3'	48.5	8	5'- CCG GCG GCG CAC CAG ACA TT -3'	66	1	9	NO	NO	B.D.
	Methanomassiliicoccus luminyensis B10 DSM-25720	+	N.A.	B.D.	5'- GCC AAT TAT TCG CTG AGC TTC -3'	54.5	4	5'- CCC GCG GCG CAC CAT ACA TT -3'	63.5	1	5	NO	NO	B.D.
	$Methanosphaerula palustris E1-9c	+	N.T.	N.T.	5'- GCG AAC TAT ACA CTC ACC TTC -3'	52.8	5	5'- CCG GCG GCA CAC CAG ACA TT -3'	63.3	0	5	N.A.	N.A.	N.T.
	$Methanocella paludicola SANAE	+	N.A.	B.D.	5'- GCC AAC TAT ACG CTG AGC TTC -3'	55.8	2	5'- CCG GCC GCA CAC CAG ACG TT -3'	65.6	0	2	YES	NO	N.T.
* Ct, Critical Threshold, cycle number where a signal was observed. Here it refers to the highest concentrated sample, 2.5 x 106 copies gDNA per reaction.
$Strains that were tested separately from the rest of the study.
N.A. not applicable (could not be determined); B.D. below detection at 30 cycles; N.T. not tested.
The strains hightlighted in grey are those that are expected to amplify.
% Lowest number of copies that were detected. B.D. Below detection limit at 30 cycles
			Firmicutes (ORNL-SRB-Firm-HgcA-F/R)
					Forward			Reverse				Gel Electrophoresis Results
	template	hgcA within genome	qPCR Efficiency	Ct*	5'- TGG DCC GGT DAR AGC WAA RGA TA -3'	Tm	Mismatches	5'- AAA AGA GHA YBC CAA AAA TCA -3'	Tm	Mismatches	Total Mismatches	PCR product at expected size	Extra Bands	Detection Limit%
Deltaproteobacteria	Desulfovibrio vulgaris Hildenborough DSM-644	-	N.A.	B.D.	-	N.A.	N.A.	-	-	-	N.A.	NO	NO	B.D.
	Anaeromyxobacter dehalogenans 2CP-1 DSM-21875	-	N.A.	B.D.	-	N.A.	N.A.	-	-	-	N.A.	NO	NO	B.D.
	Geobacter sulfurreducens PCA DSM-12127	+	N.A.	B.D.	5'- TGC CAC TAT CCG GGC CGC AGA CC -3'	67.7	13	5'- GCA CAA TCA GAG CCA TGA CAG -3'	56.3	14	27	NO	NO	B.D.
	Desulfovibrio desulfuricans ND132	+	N.A.	B.D.	5'- GGG CCC CAT CCG GGC CAG GGA CC -3'	73	11	5'- GGA AGA GCA GCG GAA TGG CCG -3'	63.4	11	22	NO	NO	B.D.
	Desulfococcus multivorans 1be1 DSM-2059	+	N.A.	B.D.	5'- CGG CCC GAT ACG GGC CGC CGA CA -3'	72	10	5'- ACA GGG TCG CGA TGA TGA CGA -3'	60.8	12	22	NO	NO	B.D.
	Desulfovibrio africanus Walvis Bay	+	N.A.	B.D.	5'- CGG CCC CGT GTG CGC CAG CGA CC -3'	73.5	10	5'- AGA GCA GAA TCA GGG CCG CGT -3'	63.7	11	21	NO	NO	B.D.
	Desulfovibrio alkalitolerans RT2 DSM-16529	+	N.A.	B.D.	5'- CGG CCC GGT GCG CTC GCG CGA TC -3'	73.3	10	5'- CAA GGC AGA GCG CCA GGG TCC -3'	65.5	12	22	NO	NO	B.D.
	Desulfomicrobium baculatum X DSM-4028	+	N.A.	B.D.	5'- CGG CCC CGT TCG CGC CGA GGA TC -3'	70.7	8	5'- CGG CCG CCA CCA AAA AGG AGG -3'	63.9	14	22	NO	NO	B.D.
	Geobacter bemidjiensis Bem DSM-16622	+	N.A.	B.D.	5'- TGC TGC CAT CCG TGC CGA TGA CC -3'	66.2	10	5'- GGT AGA GAA AGA GCG CAA CCG -3'	58.1	11	21	NO	NO	B.D.
	Syntrophus aciditrophicus SB DSM-26646	+	N.A.	B.D.	5'- CGG GCC GGT GGA GGC ACG GGA CC -3'	72.8	7	5'- TGA GAA AGA AAA GCG TCA ACA -3'	52.6	15	22	NO	NO	B.D.
	Geobacter daltonii FRC-32 DSM-22248	+	N.A.	B.D.	5'- CGC AAC CAT CAG GGC GTC TGA CC -3'	64.5	14	5'- GAA ACA GGC AGA GGA TGA TGA -3'	54.6	11	25	NO	NO	B.D.
	Desulfovibrio inopinatus HHQ 20 DSM-10711	+	N.A.	27.0 ± 0.6	5'- CGG TCC CAT TCT GAG CAA AGA TA -3'	56.8	8	5'- GCA ACA TCA GCA CAA GTC CGA -3'	58.1	11	19	YES	NO	1.6 x 105
	Desulfonatronospira thiodismutans ASO3-1 DSM-19093	+	N.A.	B.D.	5'- CGG TCC GGT GGA AAT CAG GGA TC -3'	61.7	7	5'- GCA TAC ACG CCA GCA GGG CCC -3'	66	15	22	NO	NO	B.D.
Firmicutes	Dethiobacter alkaliphilus AHT 1 DSM-19026	+	0.7	26.8	5'- TGG CCC CGT TTA TGC AAA GGA CC -3'	62.2	6	5'- ATA AGA GCA GTA TAA AAA GCG -3'	48.1	6	12	YES	NO	1.6 x 105
	Pelosinus fermentans R7 DSM-17108	-	N.A.	B.D.	-	N.A.	N.A.	-	N.A.	N.A.	N.A.	NO	YES, faint	B.D.
	Desulfitobacterium dehalogenans JW/IU-DC1 DSM-9161	+	N.A.	28.1 ± 0.1	5'- TGG GCC GGT GAG AGC CAA AGA TT -3'	63.2	2	5'- AAA AAA GTA TTC CAA AAA TCA -3'	44.1	1	3	YES, faint	YES, faint	6.3 x 105
	Desulfosporosinus youngiae JW/YJL-B18 DSM 17734	+	0.84	14.8 ± 0.1	5'- TGG GCC GGT CAG AGC TGA GGA TA -3'	63.9	2	5'- AAA AGA GAA CTC CAA AAA TCA -3'	47.9	0	2	YES	NO	1.6 x 102
	Desulfitobacterium metallireducens 853-15A DSM 15288	+	0.88	14.3 ± 0.1	5'- TGG ACC AGT GAA AGC CAA AGA TA -3'	56.3	2	5'- AAA AGA GAA TCC CAA AAA TCA -3'	48	0	2	YES	NO	1.6 x 102
	#Syntrophobotulus glycolicus FlGlyR DSM-8271	+	N.A.	27.7 ± 2.7	5'- CGG TCC GGT CAG GGC AAA AGA GA -3'	63.3	4	5'- GGA ACA ACA TGC CTA ACA CCA -3'	55.6	7	11	NO	YES, faint	2.5 x 106
	#Acetonema longum APO-1 DSM-6540	+	N.A.	29.5 ± 0.4	5'- TGG CCC GGT AAG GGC CGC AGA TA -3'	66.9	5	5'- AAA AGA GAA CCG CGA TCA GAA -3'	54.4	6	11	NO	YES, faint	2.5 x 106
	#Ethanoligenens harbinense YUAN-3 DSM-18485	+	N.A.	B.D.	5'- CGG CCC GGT TCG GGC TCA CGA CA -3'	70	7	5'- TGA ACA GGA TAC CGA AAA AGA -3'	51.5	8	15	NO	YES, faint	B.D.
	Desulfosporosinus acidiphilus SJ4 DSM-22704	+	0.75	17.7 ± 0.5	5'- TGG ACC GGT AAG AGC TAA GGA TA -3'	56.8	0	5'- AAA AAA GCA CTC CAA ATA TCA -3'	48.3	2	2	YES	NO	<3.9 x 104
Archaea	Methanomethylovorans hollandica DMS1 DSM-15978	+	N.A.	B.D.	5'- TGG TCC TGT CCG TGC CAG TGA TC -3'	63.1	8	5'- GGT AAA GAA TAA TAG CCG CAG -3'	51.1	13	21	NO	NO	B.D.
	Methanolobus tindarius DSM-2278	+	N.A.	B.D.	5'- CGG ACC TGT ACG TGC AAA AGA TC -3'	58.1	6	5'- GGT AGA GGA TTA TTG CAG CAA -3'	52.5	12	18	NO	NO	B.D.
	Methanoculleus bourgensis MS2 DSM-3045	-	N.A.	B.D.	-	N.A.	N.A.	-	N.A.	N.A.	N.A.	NO	NO	B.D.
	Methanobrevibacter smithii PS DSM-861	-	N.A.	B.D.	-	N.A.	N.A.	-	N.A.	N.A.	N.A.	NO	NO	B.D.
	Pyrococcus furiosus Vc 1 DSM-3638	+	N.A.	B.D.	5'- GGG GCC CGT CTA TGC CAG GGA CA -3'	67.4	8	5'- AAA ACG CCA TGA AAG CCG CTA -3'	58	12	20	NO	NO	B.D.
	Methanospirillum hungatei JF-1 DSM-864	+	N.A.	28.0 ± 0.1	5'- TGG TCC GGT ACG GGC TGC TGA TC -3'	65.2	7	5'- ACC AAA GAA TGA TAG AGA TAA -3'	46	8	15	NO	YES	2.5 x 106
	Methanofollis liminatans DSM-4140	+	N.A.	B.D.	5'- TGG GCC GGT CCG GGC CGC CGA TC -3'	74.5	8	5'- GAT AGA GGA GGA CGG CGC CGG -3'	64.1	13	21	NO	NO	B.D.
	Methanocorpusculum bavaricum SZSXXZ DSM-4179	+	N.A.	B.D.	5'- CGG CCC GGT CCG GGC AGA CGA TC -3'	70.3	8	5'- ACC AAA GTG CCG CGG CGG CTG -3'	68.3	12	20	NO	NO	B.D.
	Methanomassiliicoccus luminyensis B10 DSM-25720	+	N.A.	B.D.	5'- CGG TCC GGT GAG GGC GGC GGA CA -3'	71.8	6	5'- GGA ACA GCA GGA CCG CCA CCA -3'	64.7	11	17	NO	NO	B.D.
	$Methanosphaerula palustris E1-9c	+	N.T.	N.T.	5'- GGG GCC GGT CAG AGC CAG GGA TC -3'	68	5	5'- GCC AGA GCA CCA CGG CTC CGG -3'	67.7	12	17	N.A.	N.A.	N.T.
	$Methanocella paludicola SANAE	+	N.A.	B.D.	5'- CGG CCC CGT GAG GGC GGA GGA CC -3'	72.4	8	5'- AGT AAA GTA TGA TCG AGG CCG -3'	54.1	11	19	NO	NO	N.T.
* Ct, Critical Threshold, cycle number where a signal was observed. Here it refers to the highest concentrated sample, 2.5 x 106 copies gDNA per reaction.
$Strains that were tested separately from the rest of the study.
N.A. not applicable (could not be determined); B.D. below detection at 30 cycles; N.T. not tested.
The strains hightlighted in grey are those that are expected to amplify.
% Lowest number of copies that were detected. B.D. Below detection limit at 30 cycles
#non-SRB-firmicutes. The Firmicutes qPCR protocol was designed to limit amplification of these microorganisms.
			Methanogenic Archaea (ORNL-Archaea-HgcA-F/R)
					Forward			Reverse				Gel Electrophoresis Results
	template	hgcA within genome	qPCR Efficiency	Ct*	5'- AAY TAY WCN CTS AGY TTY GAY GC -3'	Tm	Mismatches	5'- TCD GTC CCR AAB GTS CCY TT -3'	Tm	Mismatches	Total Mismatches	PCR product at expected size	Extra Bands	Detection Limit%
Deltaproteobacteria	Desulfovibrio vulgaris Hildenborough DSM-644	-	N.A.	B.D.	-	N.A.	N.A.	-	N.A.	N.A.	N.A.	NO	NO	B.D.
	Anaeromyxobacter dehalogenans 2CP-1 DSM-21875	-	N.A.	B.D.	-	N.A.	N.A.	-	N.A.	N.A.	N.A.	NO	NO	B.D.
	Geobacter sulfurreducens PCA DSM-12127	+	N.A.	B.D.	5'- AAC TAC AAG ATG AGC TAC GAT AG -3'	51.6	5	5'- TCG GTG CCG AAG GTC CCC TT -3'	63.7	2	7	NO	YES	B.D.
	Desulfovibrio desulfuricans ND132	+	N.A.	B.D.	5'- AAC TAC AAG CTG ACC TTC GAC AC -3'	57	3	5'- GAA GCG GTG AAC AAC CCC TT -3'	58.1	8	11	NO	NO	B.D.
	Desulfococcus multivorans 1be1 DSM-2059	+	N.A.	B.D.	5'- AAC TAC AAG CTC ACC TTC GAC GC -3'	59.3	2	5'- TCG GTG GAG AAG AGC CCT TT -3'	58.4	5	7	NO	YES	B.D.
	Desulfovibrio africanus Walvis Bay	+	N.A.	27.1 ± 2.4	5'- AAT TAT AAG CTG ACT TTT GAC GC -3'	51.7	2	5'- TCG GCG CTG AAG GTT TTC TT -3'	57.4	6	8	NO	YES	6.3 x 105
	Desulfovibrio alkalitolerans RT2 DSM-16529	+	N.A.	B.D.	5'- AAC TAC AAG CTG ACC TTC GAT AT -3'	53.6	4	5'- GCG GTG GAG AAG CTG CGC TT -3'	63.4	6	10	NO	NO	B.D.
	Desulfomicrobium baculatum X DSM-4028	+	N.A.	29.1 ± 0.1	5'- AAC TAC AAG CTG ACC TTC GAC AC -3'	57	3	5'- GCG GCG TTG AAA GTG CCC TT -3'	61.6	6	9	NO	YES	2.5 x 106
	Geobacter bemidjiensis Bem DSM-16622	+	N.A.	B.D.	5'- AAC TAC AAG ATG AGT TTC GAC CT -3'	53.7	4	5'- TCG GTG CCG AAG GTC CCC TT -3'	63.7	1	5	NO	NO	B.D.
	Syntrophus aciditrophicus SB DSM-26646	+	N.A.	25.7 ± 3.5	5'- AAC TAT AAA CTG AGC TTT GAC TG -3'	50.7	3	5'- TCC GTT CCG AAG GCG CCT TT -3'	62.1	3	6	YES	YES	6.3 x 105
	Geobacter daltonii FRC-32 DSM-22248	+	N.A.	B.D.	5'- AAC TAC AAG ATG AGC TTC GAC AT -3'	54	4	5'- TCG GTG CCG AAG GTG CCT TT -3'	62.2	1	5	NO	NO	B.D.
	Desulfovibrio inopinatus HHQ 20 DSM-10711	+	N.A.	B.D.	5'- AAT TAC AAG CTC ACT GTC GAT GC -3'	55.6	3	5'- ACC GTG GAG AAC GTT TTT TT -3'	53	8	11	NO	YES	B.D.
	Desulfonatronospira thiodismutans ASO3-1 DSM-19093	+	N.A.	25.25	5'- AAT TAC AAA CTT ACC TTT GAT AT -3'	46	5	5'- CCG GCG TTG AAG CTC TGC TT -3'	60.8	8	13	NO	YES	6.3 x 105
Firmicutes	Dethiobacter alkaliphilus AHT 1 DSM-19026	+	N.A.	B.D.	5'- AAT TAC AAA CTT ACC TTT GAT GG -3'	49.3	4	5'- GCT GTG CCA AAA GTG CCT TT -3'	57.1	4	8	NO	NO	B.D.
	Pelosinus fermentans R7 DSM-17108	-	N.A.	B.D.	-	N.A.	N.A.	-	N.A.	N.A.	N.A.	NO	YES	B.D.
	Desulfitobacterium dehalogenans JW/IU-DC1 DSM-9161	+	N.A.	B.D.	5'- AAT TAC AAA ATG AGT TTC GAT AG -3'	47.2	4	5'- GTT GTT CCA AAT GTC CCC TT -3'	53.2	3	7	NO	YES	B.D.
	Desulfosporosinus youngiae JW/YJL-B18 DSM 17734	+	N.A.	28.1 ± 2.5	5'- AAT TAC AAA ATG AGC TTT GAT AA -3'	47	4	5'- TGG GTT CCA AAG GTT CCC TT -3'	56.7	3	7	NO	YES	2.5 x 106
	Desulfitobacterium metallireducens 853-15A DSM 15288	+	N.A.	B.D.	5'- AAT TAT AAA TTA AGC TTC GAT AT -3'	43.8	5	5'- TGA GTT CCA AAG GCA CCC TT -3'	56.9	4	9	NO	NO	B.D.
	Syntrophobotulus glycolicus FlGlyR DSM-8271	+	N.A.	B.D.	5'- AAT TAT AAG CTG ACA TTC GAT TC -3'	49	3	5'- TCG GTT CCG AAA GTT CCT TT -3'	54.3	3	6	NO	YES	B.D.
	Acetonema longum APO-1 DSM-6540	+	N.A.	B.D.	5'- AAC TAT AAG ATG AGT TTC GAC CG -3'	52.3	4	5'- TCG GTA CCG AAC GTT CCT TT -3'	56.3	2	6	NO	NO	B.D.
	Ethanoligenens harbinense YUAN-3 DSM-18485	+	N.A.	B.D.	5'- AAC TAT AAG CTG ACT TTT GAC AG -3'	50.7	4	5'- TCA GTG CCA AAT GTA CCT TT -3'	52.1	2	6	NO	NO	B.D.
	Desulfosporosinus acidiphilus SJ4 DSM-22704	+	N.A.	B.D.	5'- AAT TAT AAA ATG AGC TTT GAC AG -3'	47.5	4	5'- GTT GTC CCA AAT GTC CCC TT -3'	55.4	2	6	NO	YES	B.D.
Archaea	Methanomethylovorans hollandica DMS1 DSM-15978	+	0.73	20.9 ± 0.0	5'- AAC TAC ACG CTT AGC TTT GAT GC -3'	55.8	1	5'- TCT GTC CCG AAT GTG CCT TT -3'	56.8	0	1	YES	NO	3.9 x 104
	Methanolobus tindarius DSM-2278	+	0.79	17.8 ± 0.6	5'- AAT TAC ACA CTC AGT TTT GAT GC -3'	51.9	0	5'- TCG GTG CCA AAT GTT CCT TT -3'	55.2	2	2	YES	NO	2.9 x 104
	Methanoculleus bourgensis MS2 DSM-3045	-	N.A.	B.D.	-	N.A.	N.A.	-	N.A.	N.A.	N.A.	NO	NO	B.D.
	Methanobrevibacter smithii PS DSM-861	-	N.A.	B.D.	-	N.A.	N.A.	-	N.A.	N.A.	N.A.	NO	NO	B.D.
	Pyrococcus furiosus Vc 1 DSM-3638	+	N.A.	B.D.	5'- AAC TAC TGC GTG ACG GTA GAG CG -3'	60.7	8	5'- TGG TTG GTG AAA TGG CCC CC -3'	60.8	10	18	NO	NO	B.D.
	Methanospirillum hungatei JF-1 DSM-864	+	1.02	17.1 ± 0.3	5'- AAT TAC ACT ATC AGC TTT GAT AC -3'	48.5	2	5'- TCA GTA CCA AAG GTC CCT TT -3'	53.4	1	3	YES, faint	NO	1.3 x 104
	Methanofollis liminatans DSM-4140	+	0.62	20.1 ± 0.2	5'- AAC TAT ACC CTG AGT TTT GAC GC -3'	54.9	0	5'- TCG GTC CCG AAC GTC CCC TT -3'	63.3	0	0	YES	NO	3.9 x 103
	Methanocorpusculum bavaricum SZSXXZ DSM-4179	+	0.87	18.7 ± 0.5	5'- AAC TAT TCT CTC AGT TTT GAT GC -3'	51	0	5'- TCC GTT CCA AAC GTT CCC TT -3'	56.9	3	3	YES	NO	4.9 x 104
	Methanomassiliicoccus luminyensis B10 DSM-25720	+	0.74	19.6 ± 0.2	5'- AAT TAT TCG CTG AGC TTC GAC GC -3'	57.9	0	5'- TCG GTG CCG AAG GTC CCC TT -3'	63.7	1	1	YES	NO	3.7 x 103
	$Methanosphaerula palustris E1-9c	+	N.T.	N.T.	5'- AAC TAT ACA CTC ACC TTC GAT GC -3'	54.5	1	5'- TCA GTC CCG AAT GTC CCC TT -3'	58.2	0	1	N.A.	N.A.	N.T.
	$Methanocella paludicola SANAE	+	0.76	16.7 ± 0.1	5'- AAC TAT ACG CTG AGC TTC GAC GC -3'	59.1	0	5'- TCG AAG CTC AGC GTA TAG TT -3'	62.6	10	10	NO	NO	1.3 x 103
* Ct, Critical Threshold, cycle number where a signal was observed. Here it refers to the highest concentrated sample, 2.5 x 106 copies gDNA per reaction.
$Strains that were tested separately from the rest of the study.
N.A. not applicable (could not be determined); B.D. below detection at 30 cycles; N.T. not tested.
The strains hightlighted in grey are those that are expected to amplify.
% Lowest number of copies that were detected. B.D. Below detection limit at 30 cycles

## Sheet: S4. Primer Alignment
	Table S4: Primer alignment for each primer set for hgcAB+ microorganisms
						hgcAB Broad-range						hgcA Deltaproteobacteria qPCR						hgcA Firmicutes qPCR						hgcA methanogenic Archaea qPCR
			%GC			ORNL-HgcAB-uni-F		ORNL-HgcAB-uni-R				ORNL-Delta_HgcA-F		ORNL-Delta_HgcA-R				ORNL-SRB-Firm-HgcA-F		ORNL-SRB-Firm-HgcA-R				ORNL-Archaea-HgcA-F		ORNL-Archaea-HgcA-R
	Assayed	Template	Genome	hgcAB		5'-AAYGTCTGGTGYGCNGCVGG-3'	mismatches	5'-CABGCNCCRCAYTCCATRCA-3'	mismatches	combined missmatches		5'-GCCAACTACAAGMTGASCTWC-3'	mismatches	5'-CCSGCNGCRCACCAGACRTT-3'	mismatches	combined missmatches		5'-TGGDCCGGTDARAGCWAARGATA-3'	mismatches	5'-AAAAGAGHAYBCCAAAAATCA-3'	mismatches	combined missmatches		5'-AAYTAYWCNCTSAGYTTYGAYGC-3'	mismatches	5'-TCDGTCCCRAABGTSCCYTT-3'	mismatches	combined missmatches
	YES	Geobacter sulfurreducens PCA DSM-12127	61	62.1		AATGTCTGGTGCGCCGCCGG	0	CAGGCCCCGCACTCCATGCA	0	0		GCCAACTACAAGATGAGCTAC	0	CCGGCGGCGCACCAGACATT	0	0		TGCCACTATCCGGGCCGCAGACC	13	GCACAATCAGAGCCATGACAG	14	27		AACTACAAGATGAGCTACGATAG	5	TCGGTGCCGAAGGTCCCCTT	1	6
	YES	Desulfovibrio desulfuricans ND132	65.2	70.8		AACGTCTGGTGCGCGGCGGG	0	CAGGCCCCGCACTCCATGCA	0	0		GCCAACTACAAGCTGACCTTC	0	CCCGCCGCGCACCAGACGTT	0	0		GGGCCCCATCCGGGCCAGGGACC	11	GGAAGAGCAGCGGAATGGCCG	10	21		AACTACAAGCTGACCTTCGACAC	3	GAAGCGGTGAACAACCCCTT	8	11
	YES	Desulfococcus multivorans 1be1 DSM-2059	56.9	61.5		AATGTATGGTGCGCCGCCGG	1	CAGGCGCCGCACTCCATACA	0	1		GCCAACTACAAGCTCACCTTC	1	CCGGCGGCGCACCATACATT	1	2		CGGCCCGATACGGGCCGCCGACA	10	ACAGGGTCGCGATGATGACGA	12	22		AACTACAAGCTCACCTTCGACGC	2	TCGGTGGAGAAGAGCCCTTT	5	7
	YES	Desulfovibrio africanus Walvis Bay	61.4	67.9		AACGTCTGGTGCGCGGCGGG	0	CAGGCGCCGCACTCCATGCA	0	0		GCCAATTATAAGCTGACTTTT	4	CCCGCCGCGCACCAGACGTT	0	4		CGGCCCCGTGTGCGCCAGCGACC	10	AGAGCAGAATCAGGGCCGCGT	13	23		AATTATAAGCTGACTTTTGACGC	2	TCGGCGCTGAAGGTTTTCTT	6	8
	YES	Desulfovibrio alkalitolerans RT2 DSM-16529	64.5	70.8		AACGTCTGGTGCGCGGCGGG	0	CAGGCCCCGCACTCCATGCA	0	0		TGCAACTACAAGCTGACCTTC	2	CCCGCCGCGCACCAGACGTT	0	2		CGGCCCGGTGCGCTCGCGCGATC	10	CAAGGCAGAGCGCCAGGGTCC	12	22		AACTACAAGCTGACCTTCGATAT	4	GCGGTGGAGAAGCTGCGCTT	6	10
	YES	Desulfomicrobium baculatum X DSM-4028	58.6	66.4		AACATCTGGTGCGCGGGCGG	2	CAGGCCCCGCACTCCATGCA	0	2		GCCAACTACAAGCTGACCTTC	0	CCGCCCGCGCACCAGATGTT	2	2		CGGCCCCGTTCGCGCCGAGGATC	8	CGGCCGCCACCAAAAAGGAGG	14	22		AACTACAAGCTGACCTTCGACAC	3	GCGGCGTTGAAAGTGCCCTT	6	9
	YES	Geobacter bemidjiensis Bem DSM-16622	60.3	66.1		AACGTCTGGTGTGCGGCGGG	0	CAAGCCCCGCACTCCATGCA	1	1		GCCAACTACAAGATGAGTTTC	1	CCCGCCGCACACCAGACGTT	0	1		TGCTGCCATCCGTGCCGATGACC	12	GGTAGAGAAAGAGCGCAACCG	11	23		AACTACAAGATGAGTTTCGACCT	4	TCGGTGCCGAAGGTCCCCTT	1	5
	YES	Syntrophus aciditrophicus SB DSM-26646	51.5	57.8		AATGTCTGGTGTGCCGCCGG	0	CAGGCGCCGCATTCGATGCA	1	1		GCCAACTATAAACTGAGCTTT	3	CCGGCGGCACACCAGACATT	0	3		CGGGCCGGTGGAGGCACGGGACC	7	TGAGAAAGAAAAGCGTCAACA	15	22		AACTATAAACTGAGCTTTGACTG	3	TCCGTTCCGAAGGCGCCTTT	4	7
	YES	Geobacter daltonii FRC-32 DSM-22248	53.5	60.7		AATGTCTGGTGCGCAGCGGG	0	CAGGCTCCGCATTCCATGCA	0	0		GCCAACTACAAGATGAGCTTC	0	CCCGCTGCGCACCAGACATT	0	0		CGCAACCATCAGGGCGTCTGACC	13	GAAACAGGCAGAGGATGATGA	11	24		AACTACAAGATGAGCTTCGACAT	4	TCGGTGCCGAAGGTGCCTTT	1	5
	YES	Desulfovibrio inopinatus HHQ 20 DSM-10711	49.2	50.4		AATGTCTGGTGCGCCGCCGG	0	CAGGCTCCGCATTCCATGCA	0	0		TGCAATTACAAGCTCACTGTC	6	CCGGCGGCGCACCAGACATT	0	6		CGGTCCCATTCTGAGCAAAGATA	9	GCAACATCAGCACAAGTCCGA	11	20		AATTACAAGCTCACTGTCGATGC	3	ACCGTGGAGAACGTTTTTTT	8	11
	YES	Desulfonatronospira thiodismutans ASO3-1 DSM-19093	51.3	59.4		AATGTCTGGTGCGCCGCAGG	0	CAGGCCCCGCACTCCATGCA	0	0		TGCAATTACAAACTTACCTTT	6	CCTGCGGCGCACCAGACATT	1	7		CGGTCCGGTGGAAATCAGGGATC	7	GCATACACGCCAGCAGGGCCC	15	22		AATTACAAACTTACCTTTGATAT	5	CCGGCGTTGAAGCTCTGCTT	8	13
	NO	Deferrisoma camini S3R1 DSM-24185	70.1	72.1		AACGTGTGGTGCGCGGCCGG	1	CAGGCCCCGCACTCCATGCA	0	1		GCCAACTACAAGATGACCTTC	0	CCGGCCGCGCACCACACGTT	1	1		CGGGCCGGTGCGCAGCCGGGACC	10	GGAGCAGGGCGGCCAGGGCCA	12	22		AACTACAAGATGACCTTCGACCT	5	TCGGTGCCGAAGGTGCCCTT	1	6
	NO	Deltaproteobacterium MLMS-1 DSM-17814	60.1	67.4		AATGTATGGTGCGCGGCGGG	1	CAGGCCCCGCACTCCATGCA	0	1		GCCAATTACAAACTCAGCTTC	3	CCCGCCGCGCACCATACATT	1	4		CGGGCCGGTGGAGGCGGCCGAGT	9	AACCCAGCAGCAGCCACAGGG	12	21		AATTACAAACTCAGCTTCGATCA	3	GCGGTGCCGAAACTGCCCTT	4	7
	NO	Desulfobulbus japonicus Pro1 DSM-18378	45.8	44.7		AACGTCTGGTGTGCTGCCGG	0	CACGCCCCACATTCCATACA	1	1		GCAAATTACAAGTTGTCTTTT	6	CCGGCAGCACACCAGACGTT	0	6		TGGTCCTGTTCAAGCACGAGATC	5	GGAAACCTGCTATCAGAACAA	12	17		AATTACAAGTTGTCTTTTGATCT	6	TCTGTAGAAAATGTTCCTTT	4	10
	NO	Desulfobulbus propionicus 1pr3 DSM-2032	58.9	65.3		AATGTCTGGTGTGCCGCCGG	0	CAGGCCCCACACTCCATGCA	1	1		GCCAACTACAAACTTTCCTTC	3	CCGGCGGCACACCAGACATT	0	3		CGGCCCAGTCCGCGCCGCCGATC	11	GAAAGCCAAGGATCAGCATGG	11	22		AACTACAAACTTTCCTTCGACGC	4	CAGGTGGAAAAGGTGCCCTT	5	9
	NO	Desulfobulbus Tol-SR	59.3	67.1		AACGTCTGGTGCGCCGCCGG	0	CAGGCGCCGCATTCCATGCA	0	0		GCCAACTACAAGCTGAGCTTC	0	CCGGCGGCGCACCAGACGTT	0	0		CGGCCCGATCCGGGCCCAGGACC	10	GGACGAGGACCACCGTTGCCG	12	22		AACTACAAGCTGAGCTTCGACGC	1	GCGGTCGAGAAAGTCTTCTT	6	7
	NO	Desulfocurvus vexinensis As36 DSM-17965	69.7	77.2		AACGTGTGGTGCGCGGCGGG	1	CAGGCCCCGCATTCGATGCA	1	2		GCCAACTACAAGCTGAGTTTC	1	CCCGCCGCGCACCACACGTT	1	2		CGGCCCGGTGCGCGCCGAGGATT	7	GCGCCGCCGCCAGCAGCACCC	15	22		AACTACAAGCTGAGTTTCGACGC	1	TCGGTGCCGAAGGTGCCCTT	1	2
	NO	Desulfomicrobium escambiense ESC1 DSM-10707	63.7	68.3		AACGTCTGGTGCGCGGGCGG	1	CAGGCCCCGCACTCCATGCA	0	1		GCCAACTACAAGCTGACCTTC	0	CCGCCCGCGCACCAGACGTT	1	1		CGGGCCCGTCCGGGCCGAAGACC	9	CGGCCGCCACCAGGAAGGACG	14	23		AACTACAAGCTGACCTTCGACAC	3	GCCGCGCTGAAGGTACCCTT	6	9
	NO	Desulfomonile tiedjei DCB-1 DSM-6799	50.1	53.2		AATGTCTGGTGTGCAGCGGG	0	CATGCTCCGCATTCCATGCA	0	0		GCGAATTACAAGATGAGTTTC	3	CCCGCTGCACACCAGACATT	0	3		CGGACCTGTGGACTCGTCGGATC	9	TCAGCAACACGGGAATTATAT	11	20		AATTACAAGATGAGTTTCGATTC	3	TCCGTCCCGAAGGTCCCCTT	1	4
	NO	Desulfonatronovibrio hydrogenovorans Z-7935 DSM-9292	50.3	53.3		AATGTCTGGTGCGCAGCTGG	1	CATGCTCCGCATTCCATGCA	0	1		TGTAACTACAAGCTGACCTTT	4	CCAGCTGCGCACCAGACATT	1	5		CGGCCCCCTGAGAATAGAAGATC	8	TCAGACAGACCACAAAGGCCC	12	20		AACTACAAGCTGACCTTTGATAT	4	TGGGTGTTGAAACTCTTTTT	8	12
	NO	Desulfonatronum lacustre Z-7951 DSM-10312	59.3	66		AATGTCTGGTGCGCCGGGGG	1	CAGGCCCCGCACTCCATGCA	0	1		GCCAACTACAAGCTGACCTTC	0	CCCCCGGCGCACCAGACATT	1	1		GGGACCGATCCGGGCCGAAGATC	8	CCGCCGCCGCGGCCAGGACCG	14	22		AACTACAAGCTGACCTTCGACAC	3	TCGGCGTTGAAGGAGCCCTT	5	8
	NO	Desulfospira joergensenii B331 DSM-10085	50.6	55.4		AATGTCTGGTGCGCCGCCGG	0	CAGGCCCCGCACTCCATACA	0	0		GCGAACTTTAAGCTCACCTTT	5	CCGGCGGCGCACCAGACATT	0	5		CGGCCCCATCCGGGCCAGGGATA	9	GGATCAGGACAATGGCGGTGA	14	23		AACTTTAAGCTCACCTTTGACCA	5	CCCGTGGAAAAGGTGCCTTT	5	10
	NO	Desulfobacula TS	43	47.8		AATGTCTGGTGCGCAGCAGG	0	CAGGCCCCGCATTCCATGCA	0	0		GCCAATTTCAAATTGACATTT	6	CCTGCTGCGCACCAGACATT	1	7		TGGTCCCGTCCGGGCCAAGGATA	5	TGAACAGGACAAGTGCTGTAA	13	18		AATTTCAAATTGACATTTGATCA	7	CGGGTCGAAAAGGTGCCTTT	4	11
	NO	Delta4 Olavius Endosymbiont	49.9	54.6		AATGTATGGTGTGCGGCAGG	1	CAGGCGCCGCACTCCATGCA	0	1		GCCAACTACAAACTTACTTTT	4	CCTGCCGCACACCATACATT	2	6		GGGCCCGATCCAGGCCAGGGACA	9	AAAAAACGGCCAGCAGCACCC	11	20		AACTACAAACTTACTTTTGACAC	4	TGGGTGGAGAACAGCGTTTT	8	12
	NO	Desulfotignum balticum SAX DSM-7044	51.2	54		AATGTCTGGTGCGCAGCAGG	0	CAGGCCCCGCATTCCATACA	0	0		GCCAACTACAAGCTGACCTTT	1	CCTGCTGCGCACCAGACATT	1	2		TGGGCCGGTGCGGGCCTGTGATA	6	CAAACAGCATCAGGGCGGCAA	11	17		AACTACAAGCTGACCTTTGATCA	4	TGAGTGGAAAAAATTTTTTT	9	13
	NO	Desulfotignum phosphitoxidans FiPS-3 DSM-13687	51.3	54.2		AATGTCTGGTGCGCAGCAGG	0	CAGGCCCCGCATTCCATACA	0	0		GCCAATTACAAGCTGACCTTT	2	CCTGCTGCGCACCAGACATT	1	3		TGGGCCGGTGCGGGCCTGTGATA	6	CAAACAGCACCAGGGCCGAGA	11	17		AATTACAAGCTGACCTTTGATCA	4	TGGGTGGAAAAATTTTTTTT	9	13
	NO	Desulfovibrio aespoeensis ASPO-2 DSM-10631	62.6	70.2		AACATCTGGTGCGCCGCGGG	1	CACGCCCCGCACTCCATGCA	0	1		GGCAACTACAAGCTCACCTTT	3	CCCGCGGCGCACCAGATGTT	1	4		GGGCCCGGTCCGGGCTGCGGACC	9	GGAAGGCGGCCAGGAGGGTCA	12	21		AACTACAAGCTCACCTTTGACGC	2	TCGGTGGAGAAGAGGTCCTT	6	8
	NO	Desulfovibrio africanus PCS	61.2	68.3		AATGTCTGGTGCGCGGCGGG	0	CAGGCCCCGCACTCCATGCA	0	0		GCCAATTATAAGCTGACTTTT	4	CCCGCCGCGCACCAGACATT	0	4		CGGCCCCGTGTGCGCCCGCGACC	11	CGAGCAGAATCAGGGCCGCGT	14	25		AATTATAAGCTGACTTTTGACGC	2	TCGGCGCTGAAGGTTTTCTT	6	8
	NO	Desulfovibrio sp. X2	68	73.6		AACGTCTGGTGCGCCGCGGG	0	CAGGCGCCGCACTCCATGCA	0	0		TCCAACTACAAGCTGACCTTC	1	CCCGCGGCGCACCAGACGTT	0	1		CGGGCCAGTCAGGGCCGAGGACC	8	CGAGGCAGCAAAGGGCCACGG	18	26		AACTACAAGCTGACCTTCGACAC	3	TCTGTGGAGAAGGTCCGCTT	4	7
	NO	Desulfovibrio longus SEBR 2582 DSM-6739	63.7	69.7		AACGTCTGGTGCGCCGCGGC	1	CAGGCCCCGCATTCGATGCA	1	2		TGCAACTACAAGCTGACCTTT	3	GCCGCGGCGCACCAGACGTT	1	4		CGGGCCGATCCGTGCGGGCGATC	10	CGAAGCAGAGCAGGCACAACA	12	22		AACTACAAGCTGACCTTTGACGC	2	TCCGTGGACAGAACGCCCTT	9	11
	NO	Desulfovibrio oxyclinae P1B DSM-11498	59.1	60.5		AATGTCTGGTGCGCGGCGGG	0	CAGGCGCCGCACTCCATGCA	0	0		GCCAATTACAAACTGACCTTC	2	CCCGCCGCGCACCAGACATT	0	2		CGGCCCCGTCCGATCCTCGGACC	11	GCACAAAGAGGAGCAGGGCAA	15	26		AATTACAAACTGACCTTCGACGT	3	TCCGTGGAGAACAGGGATTT	8	11
	NO	Geoalkalibacter ferrihydriticus Z-0531 DSM-17813	57.9	62.2		AACGTCTGGTGCGCCGCCGG	0	CAGGCGCCGCATTCCATACA	0	0		GCCAACTACAAGATGAGCTTT	1	CCGGCGGCGCACCAGACGTT	0	1		CGGGCCGGTGCGCGCCGCTGATT	8	CCAACAGCGCGAGGGCCGCCC	13	21		AACTACAAGATGAGCTTTGATGC	2	TCAGTACCGAAGGTACCCTT	2	4
	NO	Geobacter bremensis Dfr1 DSM-12179	60.3	66.3		AACGTCTGGTGCGCGGCTGG	1	CAAGCCCCGCACTCCATGCA	1	2		GCCAACTACAAGATGAGTTTC	1	CCAGCCGCGCACCAGACGTT	1	2		TGCCGCCATCCGTGCCGACGACC	13	GGTAGAGAATGAGCGCAACCG	10	23		AACTACAAGATGAGTTTCGACCT	4	TCGGTGCCGAAGGTCCCCTT	1	5
	NO	Geobacter metallireducens GS-15 DSM-7210	59.5	62.2		AATGTCTGGTGCGCTGCCGG	0	CAGGCGCCGCATTCCATGCA	0	0		GCCAACTACAAGATGAGCTAC	0	CCGGCAGCGCACCAGACATT	0	0		CGCCACGATCCGCGCCGCCGACC	14	CGACGAGTAGCGCCACGAACG	10	24		AACTACAAGATGAGCTACGACCT	5	TCGGTGCCGAAGGTTCCCTT	2	7
	NO	Geobacter metallireducens RCH3	59.5	62.2		AATGTCTGGTGCGCTGCCGG	0	CAGGCGCCGCATTCCATGCA	0	0		GCCAACTACAAGATGAGCTAC	0	CCGGCAGCGCACCAGACATT	0	0		CGCCACGATCCGCGCCGCCGACC	14	CGACGAGTAGCGCCACGAACG	10	24		AACTACAAGATGAGCTACGACCT	5	TCGGTGCCGAAGGTTCCCTT	2	7
	NO	Geobacter pickeringii G13 DSM-17153	62.3	71.3		AACGTCTGGTGCGCGGCGGG	0	CAGGCGCCGCACTCCATGCA	0	0		GCCAACTACAAGATGAGCTAC	0	CCCGCCGCGCACCAGACGTT	0	0		CGCGACGATCCGTGCCACGGACC	11	CCACGAGGACCGCCACGATCG	9	20		AACTACAAGATGAGCTACGACCT	5	ACGGTGCCGAAGGTCCCCTT	2	7
	NO	Geobacter soli GSS01	61.8	64.6		AATGTCTGGTGCGCTGCCGG	0	CAGGCCCCGCACTCCATGCA	0	0		GCCAACTACAAGATGAGCTAT	1	CCGGCAGCGCACCAGACATT	0	1		TGCCACCATCCGGGCCGCAGACC	13	GGACGACCAGGGCCAGGACGG	12	25		AACTACAAGATGAGCTATGATAT	5	TCGGTGCCGAAGGTTCCCTT	2	7
	NO	Geobacter M21	60.5	66.2		AACGTCTGGTGCGCGGCGGG	0	CAAGCCCCGCACTCCATGCA	1	1		GCCAACTACAAGATGAGCTTC	0	CCCGCCGCGCACCAGACGTT	0	0		CGCCGCCATCCGGGCCGATGATC	13	AGTATAGTAAGAGCGCAACCG	11	24		AACTACAAGATGAGCTTCGACTT	4	TCGGTGCCGAAGGTCCCCTT	1	5
	NO	Geobacter M18	61.2	67.4		AACGTCTGGTGCGCGGCGGG	0	CAGGCGCCGCACTCCATGCA	0	0		GCCAACTACAAGATGAGCTTC	0	CCCGCCGCGCACCAGACGTT	0	0		CGCCACCGTGCGGGCCTCGGACC	12	GGTAAAGGAGCGCCGCGGCAG	15	27		AACTACAAGATGAGCTTCGACCT	4	CCGGTACCGAAGGTCCCCTT	2	6
	NO	Geobacter OR-1	54.2	60.5		AATGTCTGGTGCGCCGCAGG	0	CAGGCGCCGCACTCCATGCA	0	0		AGCAACTACAAAATGACCTAC	3	CCTGCGGCGCACCAGACATT	1	4		TGCGACGATCAGGGCCGACGACC	10	TGAACAGGGCCAGAGTTGTCA	11	21		AACTACAAAATGACCTACGACAT	6	TCGGTGCCGAATGTCCCCTT	1	7
	NO	Geobacter sulfurreducens KN400	61	62.1		AATGTCTGGTGCGCCGCCGG	0	CAGGCCCCGCACTCCATGCA	0	0		GCCAACTACAAGATGAGCTAC	0	CCGGCGGCGCACCAGACATT	0	0		TGCCACTATCCGGGCCGCAGACC	13	GCACAATCAGAGCCATGACAG	14	27		AACTACAAGATGAGCTACGATAG	5	TCGGTGCCGAAGGTCCCCTT	1	6
	NO	Geobacter uraniireducens Rf4	54.2	65.1		AACGTCTGGTGTGCGGCGGG	0	CAGGCGCCGCACTCCATGCA	0	0		GCCAATTACAAGATGAGCTAC	1	CCCGCCGCACACCAGACGTT	0	1		CGCGACGATCCGGGCCGACGACC	12	GGAAGATTACCGCACAGACAG	9	21		AATTACAAGATGAGCTACGATCT	5	TCCGTGCCGAAGGTTCCCTT	3	8
	NO	Geopsychrobacter electrodiphilus A1 DSM-16401	53.2	52.7		AACGTCTGGTGCGCTGCCGG	0	CAGGCACCGCATTCCATGCA	0	0		GCCAACTATAAACTGAGTTTC	3	CCGGCAGCGCACCAGACGTT	0	3		CGGCCCGGTCAGGGCTCAGGATC	6	GCAGGAGAGCTAATGCTGTAT	13	19		AACTATAAACTGAGTTTCGACGT	2	TCGGTGCCAAACGTTCCCTT	2	4
	NO	Deltaproteobacterium NaphS2	49.8	53.1		AACGTATGGTGCGCAGCGGG	1	CAGGCGCCGCACTCCATGCA	0	1		GCCAATTATAAAATGAGCTTT	4	CCCGCTGCGCACCATACGTT	1	5		TGGGCCCATTTTGTCGGCTGATC	11	AGAAAAGACAGGGGAGAACCA	9	20		AATTATAAAATGAGCTTTGATCG	4	TCCGTCCCGAAGGTTCCTTT	2	6
	NO	Pelobacter seleniigenes KM DSM-18267	54.2	60.4		AATGTCTGGTGTGCAGCGGG	0	CAGGCACCGCATTCCATGCA	0	0		GCAAACTATAAAATGAGTTAC	4	CCCGCTGCACACCAGACATT	0	4		TGCGGCCATTGATATTGCCGACC	13	GGAATGTCACCACGCTTGCAG	14	27		AACTATAAAATGAGTTACGACCT	5	CTGGTTCCGAAGGAGCCCTT	4	9
	NO	Smithella F21	49.9	52.2		AATGTCTGGTGCGCAGCGGG	0	CACGCACCGCATTCCATGCA	0	0		GCCAATTACAAAATGAGCTTT	3	CCCGCTGCGCACCAGACATT	0	3		TGGCCCCGTCCGCGCATCCGACC	10	ATAACAGAACCGAAGACACCA	7	17		AATTACAAAATGAGCTTTGACTA	4	TGCGTGCCGAAGGTGCCTTT	3	7
	NO	Syntrophorhabdus aromaticivorans UI DSM-17771	52	52.4		AACGTGTGGTGTGCCGCAGG	1	CAGGCACCGCACTCAATGCA	2	3		GCGAACTATAAGCTGACATTC	3	CCTGCGGCACACCACACGTT	2	5		CGGACCCGTTAGAGCTGAAGATA	3	CAAGGAGGCCTGCAACAGCAT	10	13		AACTATAAGCTGACATTCGATTT	5	TCGGTTCCGAATGTGCCTTT	1	6
	YES	Dethiobacter alkaliphilus AHT 1 DSM-19026	48.5	48.9		AATGTCTGGTGTGCGGCGGG	0	CAGGCTCCGCATTCCATACA	0	0		GCCAATTACAAACTTACCTTT	4	CCCGCCGCACACCAGACATT	0	4		TGGCCCCGTTTATGCAAAGGACC	6	ATAAGAGCAGTATAAAAAGCG	6	12		AATTACAAACTTACCTTTGATGG	4	GCTGTGCCAAAAGTGCCTTT	3	7
	YES	Desulfitobacterium dehalogenans JW/IU-DC1 DSM-9161	45	42		AATGTATGGTGTGCTGCCGG	1	CAGGCACCGCATTCGATGCA	1	2		GCCAATTACAAAATGAGTTTC	3	CCGGCAGCACACCATACATT	1	4		TGGGCCGGTGAGAGCCAAAGATT	2	AAAAAAGTATTCCAAAAATCA	1	3		AATTACAAAATGAGTTTCGATAG	4	GTTGTTCCAAATGTCCCCTT	3	7
	YES	Desulfosporosinus youngiae JW/YJL-B18 DSM 17734	44.2	44.8		AATGTATGGTGTGCTGCCGG	1	CAGGCACCGCATTCCATACA	0	1		GCAAATTACAAAATGAGCTTT	4	CCGGCAGCACACCATACATT	1	5		TGGGCCGGTCAGAGCTGAGGATA	2	AAAAGAGAACTCCAAAAATCA	0	2		AATTACAAAATGAGCTTTGATAA	4	TGGGTTCCAAAGGTTCCCTT	3	7
	YES	Desulfitobacterium metallireducens 853-15A DSM 15288	41.8	41.4		AATGTTTGGTGCGCAGCCGG	1	CATGCGCCACATTCCATACA	0	1		GCTAATTATAAATTAAGCTTC	6	CCGGCTGCGCACCAAACATT	1	7		TGGACCAGTGAAAGCCAAAGATA	2	AAAAGAGAATCCCAAAAATCA	0	2		AATTATAAATTAAGCTTCGATAT	5	TGAGTTCCAAAGGCACCCTT	4	9
	YES	Syntrophobotulus glycolicus FlGlyR DSM-8271	46.4	47.5		AACGTCTGGTGCGCGGCCGG	0	CAGGCGCCACATTCCATACA	0	0		GCCAATTATAAGCTGACATTC	3	CCGGCCGCGCACCAGACGTT	0	3		CGGTCCGGTCAGGGCAAAAGAGA	4	GGAACAACATGCCTAACACCA	7	11		AATTATAAGCTGACATTCGATTC	4	TCGGTTCCGAAAGTTCCTTT	3	7
	YES	Acetonema longum APO-1 DSM-6540	50.1	49.5		AACGTCTGGTGTGCAGCCGG	0	CAAGCTCCACATTCCATACA	1	1		GCTAACTATAAGATGAGTTTC	3	CCGGCTGCACACCAGACGTT	0	3		TGGCCCGGTAAGGGCCGCAGATA	5	AAAAGAGAACCGCGATCAGAA	6	11		AACTATAAGATGAGTTTCGACCG	4	TCGGTACCGAACGTTCCTTT	2	6
	YES	Ethanoligenens harbinense YUAN-3 DSM-18485	55.6	52.9		AATGTCTGGTGCGCAGCCGG	0	CAGGCCCCGCACTCCATGCA	0	0		GCCAACTATAAGCTGACTTTT	3	CCGGCTGCGCACCAGACATT	0	3		CGGCCCGGTTCGGGCTCACGACA	7	TGAACAGGATACCGAAAAAGA	8	15		AACTATAAGCTGACTTTTGACAG	4	TCAGTGCCAAATGTACCTTT	2	6
	YES	Desulfosporosinus acidiphilus SJ4 DSM-22704	42.1	40.8		AACGTTTGGTGTGCCGCAGG	1	CATGCGCCACATTCGATGCA	1	2		GCAAATTATAAAATGAGCTTT	5	CCTGCGGCACACCAAACGTT	2	7		TGGACCGGTAAGAGCTAAGGATA	0	AAAAAAGCACTCCAAATATCA	2	2		AATTATAAAATGAGCTTTGACAG	4	GTTGTCCCAAATGTCCCCTT	2	6
	NO	Clostridium straminisolvens JCM 21531	38.3	44.6		AATGTCTGGTGTGCTGCCGG	0	CAAGCACCGCACTCCATACA	1	1		GCGAACTACAAGCTGACATTT	3	CCGGCAGCACACCAGACATT	0	3		CGGACCTGTGAGGGCGAAAGATA	4	GAAACATTACACCAAAAACCA	5	9		AACTACAAGCTGACATTTGATGT	4	CCGGTTCCAAATGTACCTTT	3	7
	NO	Clostridium termitidis CT1112 DSM-5398	41.2	48.9		AATGTGTGGTGTGCGGCGGG	1	CACGCGCCGCACTCCATACA	0	1		GCCAACTACAAATTGACCTTT	3	CCCGCCGCACACCACACATT	1	4		TGGCACCGTAAGAGCCAAGGATA	4	AAAACAGTATACCGAAAATCA	3	7		AACTACAAATTGACCTTTGATGC	3	CTGGTGCCGAAGGTGCCTTT	3	6
	NO	Dehalobacter CF	44.3	50.3		AATGTCTGGTGCGCGGCAGG	0	CAGGCGCCACATTCCATGCA	1	1		GCTAATTACAGAATGACCTTT	5	CCTGCCGCGCACCAGACATT	1	6		TGGTCCGGTCAGAGCTTGGGATA	3	TAAATAAAATGCCTAAAATCA	4	7		AATTACAGAATGACCTTTGATGC	3	GCCGTTCCGAATGTCCCTTT	3	6
	NO	Dehalobacter DCA	44.6	50.4		AATGTCTGGTGCGCAGCAGG	0	CAGGCGCCACATTCCATGCA	1	1		GCCAATTACAAAATGACCTTC	2	CCTGCTGCGCACCAGACATT	1	3		TGGTCCGGTTAGAGCTTGGGATA	2	TAAATAAAATGCCTAAAATCA	4	6		AATTACAAAATGACCTTCGATGC	3	GCCGTGCCAAATGTCCCCTT	3	6
	NO	Dehalobacter E1	43.8	50.2		AATGTCTGGTGCGCGGCAGG	0	CAGGCACCGCATTCCATGCA	0	0		GCCAATTACAAAATGACCTTT	3	CCTGCCGCGCACCAGACATT	1	4		TGGTCCGGTTAGAGCTTCGGATA	2	TAAATAAAATGCCTAAAATCA	4	6		AATTACAAAATGACCTTTGATGC	3	GTCGTACCAAATGTCCCTTT	4	7
	NO	Dehalobacter FTH1	58.9	50.4		AATGTCTGGTGTGCGGCAGG	0	CAGGCGCCGCATTCCATGCA	0	0		GCCAATTACAAAATGACCTTC	2	CCTGCCGCACACCAGACATT	1	3		TGGTCCGGTCAGAGCTTGGGATA	3	TAAATAAAATGCCTAAAATCA	4	7		AATTACAAAATGACCTTCGATGC	3	ACCGTGCCAAATGTCCCCTT	3	6
	NO	Dehalobacter UNSWDHB	44.9	49.8		AATGTCTGGTGCGCGGCAGG	0	CAAGCGCCGCACTCCATGCA	1	1		GCCAATTATAAAATGACCTTT	4	CCTGCCGCGCACCAGACATT	1	5		TGGTCCGGTCAGAGCTTGGGATA	3	TAAATAAAATGCCTAAAATCA	4	7		AATTATAAAATGACCTTTGATGC	3	GCTGTACCGAATGTCCCTTT	2	5
	NO	Dehalobacter restrictus PER-K23 DSM-9455	44.6	50.7		AATGTCTGGTGCGCGGCAGG	0	CAAGCGCCGCATTCCATGCA	1	1		GCTAATTACAAAATGACCTTT	4	CCTGCCGCGCACCAGACATT	1	5		TGGTCCGGTCAGAGCTTGGGATA	3	TAAATAAAATGCCTAAAATCA	4	7		AATTACAAAATGACCTTTGATGC	3	GCCGTTCCGAATGTCCCTTT	3	6
	NO	Desulfitobacterium dichloroeliminans LMG P-21439	44.2	44.4		AATGTTTGGTGTGCCGCAGG	1	CAGGCACCACATTCGATGCA	1	2		GCGAATTACAAGCTGACCTTC	2	CCTGCGGCACACCAAACATT	2	4		TGGACCGGTGAAAGCGGAAGATA	2	AAAAGAGTACTCCAAAAATCA	0	2		AATTACAAGCTGACCTTCGATGG	3	GTTGTTCCAAATGTTCCCTT	4	7
	NO	Desulfosporosinus orientis Singapore I DSM-765	42.9	43.3		AATGTTTGGTGCGCCGCCGG	1	CAGGCACCGCATTCAATACA	1	2		GCCAATTATAAAATGACCTTT	4	CCGGCGGCGCACCAAACATT	1	5		TGGACCAGTAAGAGCAAAGGATA	1	AAAAGAGTACCCCAAAAATCA	0	1		AATTATAAAATGACCTTTGATGC	3	GTAGTACCGAAGGTTCCCTT	4	7
	NO	Desulfosporosinus BICA1-9	42.8	43.8		AATGTATGGTGTGCCGCAGG	1	CATGCCCCGCATTCCATACA	0	1		GCCAATTATAAAATGAGCTTC	3	CCTGCGGCACACCATACATT	2	5		TGGGCCAGTGAGGGCTAAGGATC	3	AAAATAGGACGCCAAAAATCA	2	5		AATTATAAAATGAGCTTCGATAG	4	GGGGTCCCAAAGGTTCCTTT	3	7
	NO	Desulfosporosinus OT	42.1	43.4		AATGTATGGTGTGCTGCAGG	1	CAGGCACCGCATTCCATACA	0	1		GCTAATTATAAAATGAGCTTT	5	CCTGCAGCACACCATACATT	2	7		TGGGCCAGTGAGAGCCAGAGACC	5	AAAAGAGTACGCCGAAAATCA	1	6		AATTATAAAATGAGCTTTGATAG	4	TGGGTCCCAAAGGTTCCTTT	2	6
	NO	Desulfosporosinus Tol-M	44.4	43		AATGTATGGTGTGCTGCCGG	1	CAGGCGCCACATTCCATACA	1	2		GCTAATTATAAAATGAGCTTT	5	CCGGCAGCACACCATACATT	1	6		TGGACCGGTGAGGGCCAAGGATA	2	AAAAGAGTACCCCAAAAATCA	0	2		AATTATAAAATGAGCTTTGATAG	4	TGGGTCCCAAAGGTTCCCTT	2	6
	NO	Pseudobacteroides cellulosolvens WM 2 DSM-2933	35.4	41.3		AATGTCTGGTGTGCTGCCGG	0	CACGCACCGCACTCCATACA	1	1		GCAAACTATAAAATGACATTT	5	CCGGCAGCACACCAGACATT	0	5		TGGGCCTGTAAGGGCAACTGACA	5	GAAATAGTATCCCAAAAACAA	4	9		AACTATAAAATGACATTTGATGC	4	TTTGTCCCAAATGTTCCCTT	2	6
	YES	Methanomethylovorans hollandica DMS1 DSM-15978	42.6	47.1		AATGTATGGTGTGCTGCAGG	1	CATGCACCGCATTCCATACA	0	1		GCAAACTACACGCTTAGCTTT	4	CCTGCAGCACACCATACATT	2	6		TGGTCCTGTCCGTGCCAGTGATC	8	GGTAAAGAATAATAGCCGCAG	14	22		AACTACACGCTTAGCTTTGATGC	1	TCTGTCCCGAATGTGCCTTT	0	1
	YES	Methanolobus tindarius DSM-2278	39.8	43.7		AACGTCTGGTGTGCTGCCGG	0	CATGCTCCACATTCCATACA	0	0		GCAAATTACACACTCAGTTTT	7	CCGGCAGCACACCAGACGTT	0	7		CGGACCTGTACGTGCAAAAGATC	5	GGTAGAGGATTATTGCAGCAA	12	17		AATTACACACTCAGTTTTGATGC	0	TCGGTGCCAAATGTTCCTTT	2	2
	YES	Pyrococcus furiosus Vc 1 DSM-3638	40.8	56.4		AACGTCTGGTGCTCGGCCGC	2	CATGCCCCACACTGAACGCA	2	4		GGCAACTACTGCGTGACGGTA	8	GCGGCCGAGCACCAGACGTT	2	10		GGGGCCCGTCTATGCCAGGGACA	8	AAAACGCCATGAAAGCCGCTA	11	19		AACTACTGCGTGACGGTAGAGCG	9	TGGTTGGTGAAATGGCCCCC	10	19
	YES	Methanospirillum hungatei JF-1 DSM-864	45.1	44.5		AATGTCTGGTGTGCAGCAGG	0	CATGCACCACACTCCATGCA	0	0		GCAAATTACACTATCAGCTTT	6	CCTGCTGCACACCAGACATT	1	7		TGGTCCGGTACGGGCTGCTGATC	6	ACCAAAGAATGATAGAGATAA	8	14		AATTACACTATCAGCTTTGATAC	2	TCAGTACCAAAGGTCCCTTT	1	3
	YES	Methanofollis liminatans DSM-4140	61	70.6		AATGTCTGGTGCGCCGCGGG	0	CACGCCCCGCACTCCATGCA	0	0		GCGAACTATACCCTGAGTTTT	6	CCCGCGGCGCACCAGACATT	0	6		TGGGCCGGTCCGGGCCGCCGATC	8	GATAGAGGAGGACGGCGCCGG	13	21		AACTATACCCTGAGTTTTGACGC	0	TCGGTCCCGAACGTCCCCTT	0	0
	YES	Methanocorpusculum bavaricum SZSXXZ DSM-4179	51.4	58.1		AATGTCTGGTGCGCCGCCGG	0	CAGGCTCCGCATTCCATGCA	0	0		GCAAACTATTCTCTCAGTTTT	8	CCGGCGGCGCACCAGACATT	0	8		CGGCCCGGTCCGGGCAGACGATC	8	ACCAAAGTGCCGCGGCGGCTG	13	21		AACTATTCTCTCAGTTTTGATGC	0	TCCGTTCCAAACGTTCCCTT	3	3
	YES	Methanomassiliicoccus luminyensis B10 DSM-25720	60.5	65		AATGTATGGTGCGCCGCGGG	1	CAGCCCCCGCACTCCATGCA	1	2		GCCAATTATTCGCTGAGCTTC	4	CCCGCGGCGCACCATACATT	1	5		CGGTCCGGTGAGGGCGGCGGACA	6	GGAACAGCAGGACCGCCACCA	10	16		AATTATTCGCTGAGCTTCGACGC	0	TCGGTGCCGAAGGTCCCCTT	1	1
	NO	Methanocella paludicola SANAE DSM-17711	54.9	59.7		AACGTCTGGTGTGCGGCCGG	0	CAGGCTCCGCACTCCATGCA	0	0		GCCAACTATACGCTGAGCTTC	2	CCGGCCGCACACCAGACGTT	0	2		CGGCCCCGTGAGGGCGGAGGACC	8	AGTAAAGTATGATCGAGGCCG	11	19		AACTATACGCTGAGCTTCGACGC	0	TCGGTGCCGAACGTGCCCTT	1	1
	NO	Methanocella arvoryzae MRE50 DSM-22066	54.6	58.6		AACGTCTGGTGCGCTGCCGG	0	CAGGCGCCGCACTCCATGCA	0	0		GCGAACTATACCTTAAGCTTC	6	CCGGCAGCGCACCAGACGTT	0	6		CGGCCCCATCCGGGCTGCCGATA	10	GAAAGCCGGCGATCGTAAGCA	11	21		AACTATACCTTAAGCTTCGACGC	2	TCTGTCCCGAAGGTGCCTTT	0	2
	NO	Methanolobus psychrophilus R15	44.6	50		AATGTGTGGTGTGCCGCAGG	1	CATGCCCCACACTCCATACA	0	1		GCAAATTACACACTGAGCTTT	5	CCTGCGGCACACCACACATT	2	7		TGGCCCGGTCCGTGCCAGTGACC	9	GATAAAGAATAATGGCAGCAA	12	21		AATTACACACTGAGCTTTGATGC	0	TCTGTCCCAAATGTGCCCTT	0	0
	NO	Methanoregula boonei 6A8 DSM-21154	54.5	61.9		AATGTCTGGTGCGCTGCCGG	0	CATGCCCCGCACTCCATGCA	0	0		GCAAACTATACGCTCAGCTTC	4	CCGGCAGCGCACCAGACATT	0	4		CGGCCCGGTCCGGGCACGCGATC	9	AGAAGAGGACAAGTGCGGCAA	12	21		AACTATACGCTCAGCTTCGATGC	0	CCGGTCCCAAAAGTCCCTTT	2	2
	NO	Methanoregula formicica SMSP DSM-22288	55.2	61.7		AATGTCTGGTGCGCTGCGGG	0	CAGGCACCGCATTCCATACA	0	0		GCCAACTACACGCTCAGCTTC	2	CCCGCAGCGCACCAGACATT	0	2		CGGCCCGGTCCGGGCCCGCGACC	11	ACCAGAGGGCTGCCGCGAGAG	12	23		AACTACACGCTCAGCTTCGATGC	0	TCCGTCCCGAACGTCCCTTT	1	1
	NO	Methanosphaerula palustris E1-9c DSM-19958	55.4	62.7		AATGTCTGGTGTGCCGCCGG	0	CAGGCCCCGCACTCCATACA	0	0		GCGAACTATACACTCACCTTC	5	CCGGCGGCACACCAGACATT	0	5		GGGGCCGGTCAGAGCCAGGGATC	5	GCCAGAGCACCACGGCTCCGG	12	17		AACTATACACTCACCTTCGATGC	1	TCAGTCCCGAATGTCCCCTT	0	1
	NO	Dehalococcoides mccartyi DCMB5	47.1	49.8		AATGTCTGGTGCGCCGCGGG	0	CAGGCGCCGCATTCGATACA	1	1		GCAAACTACAAGCTGTCGTTC	3	CCCGCGGCGCACCAGACATT	0	3		TGGGCCGGTGCGTGCCCGGGACA	6	GAAAGAGAACCACCGCAGCGA	8	14		AACTACAAGCTGTCGTTCGACCA	6	TCGGTACCGAAGGTTCCTTT	2	8
	NO	DF820456 Bacterium UASB14				AATGTCTGGTGCGCTGCCGG	0	CATGCACCGCATTCCATGCA	0	0		GCGAATTACCGGCTGACGCTC	6	CCGGCAGCGCACCAGACATT	0	6		CGGGCCGGTGAGAGCCAAAGATC	3	GCCAGAAGATCGCAAACACAA	9	12		AATTACCGGCTGACGCTCGATGC	5	TCCGTGCCGAACGTCCCTTT	2	7
									HIGH	4					HIGH	10					HIGH	27					HIGH	19
		Deltaproteobacteria (D)	57.2936	62.0787					LOW	0					LOW	0					LOW	1					LOW	0
		Firmicutes (F)	44.8227	46.4682
		Methanogenic Archaea (A)	50.8	56.9231										Deltaproteobacteria	HIGH	7				Deltaproteobacteria	HIGH	27				Deltaproteobacteria	HIGH	13
		Unclassified or not a D, F, A													LOW	0					LOW	13					LOW	2
		#Degenerate bases are shown with blue text.												Firmicute	HIGH	7				Firmicute	HIGH	15				Firmicute	HIGH	9
		#Missmatched bases are shown with red text.													LOW	3					LOW	1					LOW	5
														methanogenic Archaea	HIGH	10				methanogenic Archaea	HIGH	23				methanogenic Archaea	HIGH	19
															LOW	2					LOW	14					LOW	0

## Sheet: S5. Amplification Protocols
	Table S5: Amplification Protocols.
	Broad-range PCR (hgcAB)
	Step	Phase	Temp (oC)	Time
	Step 1	Initiate	98	2 min
	Step 2	Denature	98	30 sec
		Annealing	68 (-1oC/cycle)	30 sec
		Extension	72	30 sec
		Repeat 5X
	Step 3	Denature	98	30 sec
		Annealing	63	30 sec
		Extension	72	60 sec
		Repeat 30X
	Step 4	Final Extension	72	2 min
	Deltaproteobacteria
	Clade-specific qPCR (hgcA)
	Step	Phase	Temp (oC)	Time
	Step 1	Initiate	95	3 min
	Step 2	Denature	95	15 sec
		Annealing/Extension	65	20 sec
		Repeat 30X
	Step 3	Melt Curve	65-95	0.5oC /5 sec
	Firmicutes
	Clade-specific qPCR (hgcA)
	Step	Phase	Temp (oC)	Time
	Step 1	Initiate	95	3 min
	Step 2	Denature	95	10 sec
		Annealing	47	10 sec
		Extension	58	60 sec
		Repeat 30X
	Step 3	Melt Curve	58-95	0.5oC /5 sec
	Archaea
	Clade-specific qPCR (hgcA)
	Step	Phase	Temp (oC)	Time
	Step 1	Initiate	95	3 min
	Step 2	Denature	95	30 sec
		Annealing	50	10 sec
		Extension	55	60 sec
		Repeat 30X
	Step 3	Melt Curve	55-95	0.5oC /5 sec

## Sheet: S6. Sensitivity of qPCR
	Table S6: Sensitivity of clade-specific primers.
	Template	Primer set		gDNA copy number
				1 x 107	1 x 106	1 x 105	1 x 104	1 x 103	1 x 102	1 x 101
	Desulfovibrio desulfuricans ND132	Deltaproteobacteria	*Ct	17.3 ± 0.3	21.0 ± 0.0	23.4 ± 0.2	27.4 ± 0.1	32.3 ± 0.0	35.1 ± 0.0	40+
	Desulfitobacterium metallireducens	Firmicutes		14.1 ± 0.2	16.1 ± 0.1	20.5 ± 0.1	23.2 ± 0.1	26.6 ± 0.0	30.3 ± 0.0	36.4 ± 0.6
	Methanolobus tindarius	methanogenic Archaea		24.6 ± 0.4	27.8 ± 0.2	32.4 ± 0.5	37.7 ± 0.1	40+	40+	40+
	* Ct, Critical Threshold, cycle number where a signal was observed.

## Sheet: S7. Sand vs Sediment
	Table S7. Sand vs Sediment qPCR results.
		Expected (put in)	Actual (got out)			STDEV			Extraction Efficiency (%)			Accounting for Extraction Efficiency
		cell copies	Delta	Firmicutes	Archaea	Delta	Firmicutes	Archaea	Delta	Firmicutes	Archaea	Delta	Firmicutes	Archaea
	Sand	100000000	4.83333e+07	7.56742e+06	N.A.	7420000	194250	N.A.	48.3333	7.56742	N.A.	1.43225e+08	1.45648e+08	N.A.
		10000000	1.7678e+06	514315	N.A.	54600	19600	N.A.	17.678	5.14315	N.A.	5.2385e+06	9.89889e+06	N.A.
		1000000	352277	28764.9	N.A.	19775	1750	N.A.	35.2277	2.87649	N.A.	1.0439e+06	553631	N.A.
		unamended	N.D.	N.D.	N.A.	N.A.	N.A.	N.A.	N.A.	N.A.	N.A.	N.A.	N.A.	N.A.
	Sediment	100000000	5.11649e+07	7.65959e+06	N.A.	4077500	99225	N.A.	51.1649	7.65959	N.A.	8.90624e+07	1.41117e+08	N.A.
		10000000	6.38449e+06	553064	N.A.	542500	77525	N.A.	63.8449	5.53064	N.A.	1.11134e+07	1.01894e+07	N.A.
		1000000	573354	30932.1	N.A.	28000	11480	N.A.	57.3354	3.09321	N.A.	998033	569882	N.A.
		unamended	82227.3	24719.4	N.A.	43225	4165	N.A.	N.A.	N.A.	N.A.	143133	455421	N.A.
	Extraction Efficiency Averages
		Sample	Average	STDEV
	Delta	Sand	33.7464	15.3813
		Sediment	57.4484	6.34074
	Firmicutes	Sand	5.19569	2.3459
		Sediment	5.42781	2.28492
	Archaea	Sand	N.A.	N.A.
		Sediment	N.A.	N.A.
	N.A. Not applicable
	N.D. Not detected
	Deltaproteobacteria (raw values)
	Deltaproteobacteria (corrected)
	Firmicutes (raw values)
	Firmicutes (corrected)
	methanogenic Archaea
	Sand	10^8
		10^7
		10^6
		unamended
	Sediment	10^8
		10^7
		10^6
		unamended
